# Supplementary material for: Genetic control of RNA splicing and its distinct role in complex trait variation
Source: Nat Genet. 2022 Aug 18;54(9):1355–63. doi: 10.1038/s41588-022-01154-4 (PMC9470536; doi:10.1038/s41588-022-01154-4)
Supplement: Source Data Fig. 2 — Statistical source data. [file 41588_2022_1154_MOESM4_ESM.xlsx]

## Sheet: LD_COLOC
type	value
LD(r2)	0.0687635
LD(r2)	0.988553
LD(r2)	0.329096
LD(r2)	0.283545
LD(r2)	0.0147057
LD(r2)	0.99734
LD(r2)	0.715383
LD(r2)	0.988553
LD(r2)	0.743642
LD(r2)	1
LD(r2)	0.167454
LD(r2)	0.187214
LD(r2)	0.91726
LD(r2)	0.992839
LD(r2)	0.94336
LD(r2)	0.0921942
LD(r2)	0.0257776
LD(r2)	0.979085
LD(r2)	1
LD(r2)	0.926551
LD(r2)	0.988553
LD(r2)	0.988553
LD(r2)	0.184473
LD(r2)	0.589501
LD(r2)	0.000151588
LD(r2)	1
LD(r2)	0.698771
LD(r2)	0.848442
LD(r2)	0.544083
LD(r2)	0.77265
LD(r2)	0.988553
LD(r2)	0.319679
LD(r2)	0.153898
LD(r2)	0.0521574
LD(r2)	0.988553
LD(r2)	0.988553
LD(r2)	0.0856464
LD(r2)	0.622447
LD(r2)	0.00959526
LD(r2)	0.136344
LD(r2)	0.995715
LD(r2)	0.834999
LD(r2)	0.0054751
LD(r2)	0.988553
LD(r2)	0.352262
LD(r2)	0.988553
LD(r2)	0.997306
LD(r2)	0.211692
LD(r2)	0.915013
LD(r2)	0.0149167
LD(r2)	0.00145304
LD(r2)	0.00135319
LD(r2)	0.1515
LD(r2)	0.910769
LD(r2)	0.971177
LD(r2)	0.914468
LD(r2)	0.357016
LD(r2)	0.264323
LD(r2)	0.472872
LD(r2)	0.0143015
LD(r2)	0.960218
LD(r2)	0.592107
LD(r2)	0.000252019
LD(r2)	0.00441624
LD(r2)	0.00185956
LD(r2)	0.989374
LD(r2)	0.221971
LD(r2)	0.00275119
LD(r2)	0.951462
LD(r2)	1
LD(r2)	0.988553
LD(r2)	0.000193446
LD(r2)	0.0203339
LD(r2)	0.988553
LD(r2)	0.136981
LD(r2)	0.990606
LD(r2)	0.00301043
LD(r2)	7.5196e-05
LD(r2)	0.000417181
LD(r2)	0.645174
LD(r2)	0.0852535
LD(r2)	0.0366949
LD(r2)	0.725291
LD(r2)	0.536559
LD(r2)	0.00122455
LD(r2)	0.0130487
LD(r2)	0.847123
LD(r2)	0.988553
LD(r2)	0.740737
LD(r2)	0.101515
LD(r2)	0.0101017
LD(r2)	0.988553
LD(r2)	0.217533
LD(r2)	0.997038
LD(r2)	0.988553
LD(r2)	0.76681
LD(r2)	0.104077
LD(r2)	0.154025
LD(r2)	0.988553
LD(r2)	0.00255289
LD(r2)	0.0520433
LD(r2)	0.000245931
LD(r2)	0.745344
LD(r2)	1
LD(r2)	0.988553
LD(r2)	1
LD(r2)	0.0241445
LD(r2)	0.503962
LD(r2)	5.97221e-07
LD(r2)	0.305897
LD(r2)	0.0833413
LD(r2)	0.988553
LD(r2)	0.982791
LD(r2)	0.988553
LD(r2)	0.241166
LD(r2)	0.988553
LD(r2)	1
LD(r2)	0.987907
LD(r2)	0.948503
LD(r2)	0.742311
LD(r2)	0.988553
LD(r2)	0.397857
LD(r2)	0.0104069
LD(r2)	0.116896
LD(r2)	0.94777
LD(r2)	0.122474
LD(r2)	0.988553
LD(r2)	0.409984
LD(r2)	0.89073
LD(r2)	0.929578
LD(r2)	0.890439
LD(r2)	0.0206853
LD(r2)	0.405744
LD(r2)	0.0184647
LD(r2)	1
LD(r2)	0.973149
LD(r2)	0.726547
LD(r2)	0.993957
LD(r2)	0.990548
LD(r2)	0.361461
LD(r2)	0.479349
LD(r2)	0.71628
LD(r2)	0.0591438
LD(r2)	0.00627536
LD(r2)	0.0163211
LD(r2)	2.04203e-05
LD(r2)	0.840484
LD(r2)	0.977854
LD(r2)	0.281411
LD(r2)	0.996962
LD(r2)	0.00161052
LD(r2)	1.82513e-05
LD(r2)	0.963124
LD(r2)	0.470861
LD(r2)	0.988553
LD(r2)	0.019731
LD(r2)	0.186873
LD(r2)	0.477446
LD(r2)	0.988553
LD(r2)	0.989599
LD(r2)	0.114391
LD(r2)	0.778159
LD(r2)	0.491874
LD(r2)	0.441365
LD(r2)	7.41337e-06
LD(r2)	0.871751
LD(r2)	0.224285
LD(r2)	0.867718
LD(r2)	0.988553
LD(r2)	0.028713
LD(r2)	0.244368
LD(r2)	0.981734
LD(r2)	0.110885
LD(r2)	0.18918
LD(r2)	0.0015123
LD(r2)	1
LD(r2)	0.0243535
LD(r2)	0.0871761
LD(r2)	0.29616
LD(r2)	0.989812
LD(r2)	0.987263
LD(r2)	0.959738
LD(r2)	0.988553
LD(r2)	0.119416
LD(r2)	0.0154664
LD(r2)	0.988553
LD(r2)	0.992933
LD(r2)	0.992771
LD(r2)	0.00937783
LD(r2)	0.975235
LD(r2)	0.983961
LD(r2)	0.995836
LD(r2)	0.988553
LD(r2)	0.905187
LD(r2)	0.0864431
LD(r2)	0.0212436
LD(r2)	0.960761
LD(r2)	0.988553
LD(r2)	1
LD(r2)	0.216722
LD(r2)	0.988553
LD(r2)	0.035229
LD(r2)	0.734379
LD(r2)	0.988553
LD(r2)	3.70409e-05
LD(r2)	0.348451
LD(r2)	0.941445
LD(r2)	0.983634
LD(r2)	0.988553
LD(r2)	0.984802
LD(r2)	0.0772901
LD(r2)	0.815167
LD(r2)	0.805865
LD(r2)	0.988553
LD(r2)	0.00031615
LD(r2)	0.988553
LD(r2)	0.985511
LD(r2)	0.751425
LD(r2)	0.795719
LD(r2)	0.924565
LD(r2)	0.315341
LD(r2)	0.0708529
LD(r2)	0.988553
LD(r2)	0.993277
LD(r2)	0.353606
LD(r2)	0.263555
LD(r2)	0.217539
LD(r2)	0.989927
LD(r2)	0.0414188
LD(r2)	0.988553
LD(r2)	0.112228
LD(r2)	0.261656
LD(r2)	0.252553
LD(r2)	0.994101
LD(r2)	0.988553
LD(r2)	0.0667509
LD(r2)	0.604313
LD(r2)	0.0235086
LD(r2)	0.168865
LD(r2)	0.994883
LD(r2)	0.988553
LD(r2)	1
LD(r2)	0.949393
LD(r2)	0.584832
LD(r2)	0.01167
LD(r2)	0.988553
LD(r2)	0.0527396
LD(r2)	0.967906
LD(r2)	0.261152
LD(r2)	0.141305
LD(r2)	0.0622652
LD(r2)	0.0616584
LD(r2)	0.355422
LD(r2)	0.337128
LD(r2)	0.982477
LD(r2)	0.0189288
LD(r2)	0.774747
LD(r2)	0.988553
LD(r2)	0.988553
LD(r2)	0.988553
LD(r2)	0.446239
LD(r2)	0.974098
LD(r2)	0.949904
LD(r2)	0.988553
LD(r2)	0.992586
LD(r2)	0.560607
LD(r2)	0.980369
LD(r2)	0.884854
LD(r2)	0.0231149
LD(r2)	0.0628625
LD(r2)	0.808992
LD(r2)	0.993812
LD(r2)	0.0373885
LD(r2)	0.0546372
LD(r2)	0.988553
LD(r2)	0.0080748
LD(r2)	0.987251
LD(r2)	0.0974139
LD(r2)	0.825607
LD(r2)	0.988553
LD(r2)	1
LD(r2)	0.0399596
LD(r2)	0.93912
LD(r2)	0.0714504
LD(r2)	0.740398
LD(r2)	0.0568808
LD(r2)	0.964214
LD(r2)	0.994713
LD(r2)	0.977682
LD(r2)	0.958991
LD(r2)	0.0899586
LD(r2)	0.624407
LD(r2)	0.154448
LD(r2)	0.988553
LD(r2)	0.816493
LD(r2)	0.85695
LD(r2)	1
LD(r2)	0.744219
LD(r2)	0.000163569
LD(r2)	0.988553
LD(r2)	0.8856
LD(r2)	0.000395171
LD(r2)	0.832928
LD(r2)	0.12368
LD(r2)	0.0470322
LD(r2)	0.567291
LD(r2)	0.0153986
LD(r2)	1
LD(r2)	0.968577
LD(r2)	0.00555645
LD(r2)	7.02976e-06
LD(r2)	0.00557534
LD(r2)	0.42299
LD(r2)	0.98779
LD(r2)	1
LD(r2)	0.00598506
LD(r2)	0.59032
LD(r2)	0.250763
LD(r2)	0.97424
LD(r2)	0.835319
LD(r2)	0.0814212
LD(r2)	0.00111844
LD(r2)	0.986438
LD(r2)	0.452772
LD(r2)	0.277241
LD(r2)	0.988553
LD(r2)	0.3084
LD(r2)	4.17732e-08
LD(r2)	0.106466
LD(r2)	0.0106302
LD(r2)	0.0710537
LD(r2)	0.554547
LD(r2)	0.959916
LD(r2)	0.0143906
LD(r2)	0.9674
LD(r2)	0.0968261
LD(r2)	0.971252
LD(r2)	0.988553
LD(r2)	0.0759752
LD(r2)	0.24516
LD(r2)	0.587784
LD(r2)	0.00187609
LD(r2)	0.0284772
LD(r2)	0.856913
LD(r2)	0.899834
LD(r2)	0.00676179
LD(r2)	0.988553
LD(r2)	0.0134286
LD(r2)	0.00639479
LD(r2)	0.0260674
LD(r2)	0.859507
LD(r2)	0.988553
LD(r2)	0.988553
LD(r2)	0.987949
LD(r2)	0.00126414
LD(r2)	0.326653
LD(r2)	0.864409
LD(r2)	0.944893
LD(r2)	0.668828
LD(r2)	0.0380277
LD(r2)	0.988553
LD(r2)	0.0611429
LD(r2)	0.0224385
LD(r2)	0.00572253
LD(r2)	0.881477
LD(r2)	0.559127
LD(r2)	0.961131
LD(r2)	0.00579223
LD(r2)	0.907167
LD(r2)	0.76968
LD(r2)	0.181019
LD(r2)	0.988553
LD(r2)	0.985003
LD(r2)	0.122516
LD(r2)	0.368501
LD(r2)	0.996242
LD(r2)	0.181042
LD(r2)	0.956392
LD(r2)	0.988553
LD(r2)	0.988553
LD(r2)	0.390065
LD(r2)	0.472952
LD(r2)	0.989758
LD(r2)	0.439664
LD(r2)	0.99597
LD(r2)	0.988553
LD(r2)	0.665256
LD(r2)	0.43298
LD(r2)	0.988553
LD(r2)	0.994978
LD(r2)	0.988553
LD(r2)	0.295275
LD(r2)	0.988553
LD(r2)	0.938748
LD(r2)	0.994456
LD(r2)	1
LD(r2)	0.0522072
LD(r2)	0.576723
LD(r2)	0.988553
LD(r2)	0.00671354
LD(r2)	0.530784
LD(r2)	0.232218
LD(r2)	0.86589
LD(r2)	0.00199401
LD(r2)	0.358833
LD(r2)	0.982069
LD(r2)	0.742806
LD(r2)	0.00517908
LD(r2)	0.732678
LD(r2)	0.0789908
LD(r2)	0.456246
LD(r2)	0.330789
LD(r2)	1
LD(r2)	0.0432848
LD(r2)	0.0397185
LD(r2)	0.988553
LD(r2)	0.0442762
LD(r2)	1
LD(r2)	0.969307
LD(r2)	0.988553
LD(r2)	0.159015
LD(r2)	0.953826
LD(r2)	2.33128e-05
LD(r2)	0.0922039
LD(r2)	0.240677
LD(r2)	0.988553
LD(r2)	0.977585
LD(r2)	0.988553
LD(r2)	0.0432952
LD(r2)	0.815942
LD(r2)	0.72046
LD(r2)	8.11448e-05
LD(r2)	0.0691543
LD(r2)	0.0233692
LD(r2)	1
LD(r2)	0.710411
LD(r2)	0.876999
LD(r2)	0.988553
LD(r2)	0.0792107
LD(r2)	0.972585
LD(r2)	0.088225
LD(r2)	0.942544
LD(r2)	0.0398298
LD(r2)	0.988702
LD(r2)	0.988553
LD(r2)	0.995162
LD(r2)	0.953183
LD(r2)	1
LD(r2)	0.0778823
LD(r2)	0.953054
LD(r2)	0.328836
LD(r2)	0.331738
LD(r2)	0.0164463
LD(r2)	0.12112
LD(r2)	0.959442
LD(r2)	0.518979
LD(r2)	0.021241
LD(r2)	0.339526
LD(r2)	0.694522
LD(r2)	0.867526
LD(r2)	0.988553
LD(r2)	0.988553
LD(r2)	0.000889549
LD(r2)	0.910255
LD(r2)	0.985759
LD(r2)	1
LD(r2)	0.988553
LD(r2)	0.029046
LD(r2)	0.988553
LD(r2)	0.993331
LD(r2)	0.924013
LD(r2)	0.0385612
LD(r2)	0.00314619
LD(r2)	7.22847e-05
LD(r2)	0.988553
LD(r2)	0.856206
LD(r2)	5.19791e-05
LD(r2)	0.000680881
LD(r2)	0.00461215
LD(r2)	0.000257702
LD(r2)	1
LD(r2)	0.988553
LD(r2)	0.799068
LD(r2)	0.988553
LD(r2)	0.971912
LD(r2)	0.00454729
LD(r2)	0.852965
LD(r2)	0.00449007
LD(r2)	1
LD(r2)	0.87817
LD(r2)	0.0954254
LD(r2)	0.083536
LD(r2)	0.988553
LD(r2)	0.852276
LD(r2)	0.988553
LD(r2)	0.0121498
LD(r2)	0.28354
LD(r2)	0.991749
LD(r2)	0.142851
LD(r2)	0.00371755
LD(r2)	0.0188656
LD(r2)	0.950646
LD(r2)	0.855275
LD(r2)	0.787903
LD(r2)	0.988553
LD(r2)	0.0392575
LD(r2)	0.988553
LD(r2)	0.36145
LD(r2)	0.988553
LD(r2)	0.659308
LD(r2)	0.0039485
LD(r2)	0.556064
LD(r2)	1
LD(r2)	0.975992
LD(r2)	0.0202234
LD(r2)	0.203015
LD(r2)	0.819753
LD(r2)	0.0430944
LD(r2)	0.855063
LD(r2)	0.988553
LD(r2)	0.773381
LD(r2)	0.48459
LD(r2)	0.988553
LD(r2)	0.988553
LD(r2)	0.988553
LD(r2)	0.483598
LD(r2)	1
LD(r2)	0.208694
LD(r2)	0.93266
LD(r2)	1
LD(r2)	1
LD(r2)	0.0530662
LD(r2)	1
LD(r2)	0.0749714
LD(r2)	0.00824172
LD(r2)	0.965208
LD(r2)	0.511275
LD(r2)	0.0206212
LD(r2)	0.0362316
LD(r2)	0.25292
LD(r2)	0.3002
LD(r2)	0.131517
LD(r2)	0.057937
LD(r2)	0.988553
LD(r2)	0.810862
LD(r2)	0.988553
LD(r2)	0.570478
LD(r2)	0.167909
LD(r2)	0.105031
LD(r2)	0.263269
LD(r2)	0.988553
LD(r2)	0.0324684
LD(r2)	0.594402
LD(r2)	0.0326865
LD(r2)	0.948261
LD(r2)	0.0297883
LD(r2)	1
LD(r2)	0.988553
LD(r2)	0.988553
LD(r2)	1
LD(r2)	0.988553
LD(r2)	1
LD(r2)	0.0297618
LD(r2)	0.443254
LD(r2)	0.988553
LD(r2)	0.000459181
LD(r2)	0.0900468
LD(r2)	0.491384
LD(r2)	0.817668
LD(r2)	0.782664
LD(r2)	0.170957
LD(r2)	0.988553
LD(r2)	0.988553
LD(r2)	0.00196026
LD(r2)	0.139964
LD(r2)	0.00820017
LD(r2)	0.598811
LD(r2)	0.0736607
LD(r2)	0.817008
LD(r2)	0.212089
LD(r2)	0.382221
LD(r2)	1
LD(r2)	0.832724
LD(r2)	0.323984
LD(r2)	0.995
LD(r2)	0.887912
LD(r2)	0.357859
LD(r2)	0.00940273
LD(r2)	0.0295321
LD(r2)	0.0207717
LD(r2)	0.99453
LD(r2)	0.0508575
LD(r2)	0.994039
LD(r2)	0.113308
LD(r2)	0.00216218
LD(r2)	0.0795234
LD(r2)	0.988553
LD(r2)	0.772929
LD(r2)	0.257516
LD(r2)	0.0861763
LD(r2)	0.0384948
LD(r2)	0.351166
LD(r2)	1
LD(r2)	0.994226
LD(r2)	0.522687
LD(r2)	0.447423
LD(r2)	0.0783048
LD(r2)	0.49356
LD(r2)	0.360622
LD(r2)	0.851508
LD(r2)	0.119945
LD(r2)	0.989185
LD(r2)	0.879765
LD(r2)	0.974234
LD(r2)	0.988553
LD(r2)	0.0199103
LD(r2)	0.870877
LD(r2)	0.987766
LD(r2)	0.909486
LD(r2)	0.935337
LD(r2)	0.0199617
LD(r2)	0.415921
LD(r2)	1
LD(r2)	0.989261
LD(r2)	0.228675
LD(r2)	0.0800856
LD(r2)	0.991791
LD(r2)	0.988553
LD(r2)	0.963916
LD(r2)	0.753393
LD(r2)	0.982418
LD(r2)	0.988553
LD(r2)	0.987458
LD(r2)	0.988553
LD(r2)	0.653669
LD(r2)	0.517716
LD(r2)	0.23369
LD(r2)	0.277007
LD(r2)	0.960672
LD(r2)	0.0961812
LD(r2)	0.959256
LD(r2)	0.017552
LD(r2)	0.988553
LD(r2)	0.995058
LD(r2)	0.0389628
LD(r2)	0.832291
LD(r2)	0.050899
LD(r2)	0.55488
LD(r2)	0.988553
LD(r2)	0.962037
LD(r2)	0.667141
LD(r2)	0.988553
LD(r2)	0.988553
LD(r2)	0.994968
LD(r2)	0.0287591
LD(r2)	0.988553
LD(r2)	0.00867038
LD(r2)	0.121909
LD(r2)	0.981142
LD(r2)	0.988553
LD(r2)	0.988553
LD(r2)	0.0974707
LD(r2)	0.796424
LD(r2)	0.200212
LD(r2)	1
LD(r2)	0.988553
LD(r2)	0.000220327
LD(r2)	0.988553
LD(r2)	0.0794806
LD(r2)	0.894784
LD(r2)	0.218969
LD(r2)	0.988042
LD(r2)	0.94734
LD(r2)	7.81852e-05
LD(r2)	0.193343
LD(r2)	0.990644
LD(r2)	0.171307
LD(r2)	0.650292
LD(r2)	1
LD(r2)	0.88828
LD(r2)	0.98509
LD(r2)	0.988553
LD(r2)	0.0415789
LD(r2)	1
LD(r2)	0.0177273
LD(r2)	0.758566
LD(r2)	0.801954
LD(r2)	0.987316
LD(r2)	0.904707
LD(r2)	0.988553
LD(r2)	0.988553
LD(r2)	0.991932
LD(r2)	0.770689
LD(r2)	0.0652486
LD(r2)	0.988553
LD(r2)	0.149491
LD(r2)	0.916653
LD(r2)	0.521869
LD(r2)	0.313222
LD(r2)	0.988553
LD(r2)	0.866543
LD(r2)	0.403182
LD(r2)	0.905179
LD(r2)	0.988167
LD(r2)	1
LD(r2)	0.130611
LD(r2)	0.996603
LD(r2)	0.0943141
LD(r2)	0.985983
LD(r2)	0.988553
LD(r2)	0.111412
LD(r2)	0.0150298
LD(r2)	0.991303
LD(r2)	0.0135485
LD(r2)	0.426391
LD(r2)	0.988553
LD(r2)	0.982454
LD(r2)	0.988553
LD(r2)	0.840392
LD(r2)	0.180064
LD(r2)	0.0317228
LD(r2)	0.015955
LD(r2)	0.997342
LD(r2)	0.876218
LD(r2)	0.0202129
LD(r2)	0.134047
LD(r2)	0.974333
LD(r2)	0.988553
LD(r2)	0.936076
LD(r2)	0.997102
LD(r2)	0.215432
LD(r2)	0.713013
LD(r2)	0.00246654
LD(r2)	0.363774
LD(r2)	0.754195
LD(r2)	0.988553
LD(r2)	0.065556
LD(r2)	0.988553
LD(r2)	1
LD(r2)	0.0642501
LD(r2)	0.3129
LD(r2)	0.0101027
LD(r2)	0.988553
LD(r2)	6.06886e-05
LD(r2)	0.00303943
LD(r2)	0.281478
LD(r2)	0.968024
LD(r2)	0.988553
LD(r2)	0.00120314
LD(r2)	0.900855
LD(r2)	1
LD(r2)	0.524528
LD(r2)	0.727653
LD(r2)	0.969156
LD(r2)	0.0418849
LD(r2)	0.988553
LD(r2)	0.357414
LD(r2)	0.242333
LD(r2)	0.318383
LD(r2)	0.00207745
LD(r2)	0.249329
LD(r2)	0.00305116
LD(r2)	0.401965
LD(r2)	0.121914
LD(r2)	0.294313
LD(r2)	0.102485
LD(r2)	0.224048
LD(r2)	0.988553
LD(r2)	0.988553
LD(r2)	0.988553
LD(r2)	0.199237
LD(r2)	0.00214214
LD(r2)	0.0688134
LD(r2)	0.0185415
LD(r2)	0.0185908
LD(r2)	0.992138
LD(r2)	0.1859
LD(r2)	0.988553
LD(r2)	0.0670857
LD(r2)	0.308871
LD(r2)	0.98765
LD(r2)	0.61669
LD(r2)	0.0374268
LD(r2)	0.0656441
LD(r2)	0.00816784
LD(r2)	0.990773
LD(r2)	0.996643
LD(r2)	0.401583
LD(r2)	0.994946
LD(r2)	0.990638
LD(r2)	0.839679
LD(r2)	0.00889545
LD(r2)	0.0313003
LD(r2)	0.0317495
LD(r2)	0.00023728
LD(r2)	0.0323496
LD(r2)	0.620506
LD(r2)	0.277969
LD(r2)	0.0291993
LD(r2)	0.465139
LD(r2)	0.988788
LD(r2)	0.62055
LD(r2)	0.0167475
LD(r2)	0.0832623
LD(r2)	0.480748
LD(r2)	0.0733619
LD(r2)	0.0260919
LD(r2)	0.988553
LD(r2)	0.212399
LD(r2)	0.787074
LD(r2)	0.0858238
LD(r2)	0.988553
LD(r2)	0.994827
LD(r2)	0.994827
LD(r2)	0.498461
LD(r2)	0.748907
LD(r2)	0.0526955
LD(r2)	0.988553
LD(r2)	0.000466746
LD(r2)	0.00936807
LD(r2)	0.0529699
LD(r2)	0.0981581
LD(r2)	0.0344659
LD(r2)	0.176308
LD(r2)	0.00078198
LD(r2)	0.087831
LD(r2)	0.00452924
LD(r2)	0.992297
LD(r2)	0.89779
LD(r2)	0.888489
LD(r2)	0.000125225
LD(r2)	0.0960126
LD(r2)	0.00120151
LD(r2)	0.955248
LD(r2)	0.0591282
LD(r2)	0.988553
LD(r2)	0.0521405
LD(r2)	0.988243
LD(r2)	0.983713
LD(r2)	0.779497
LD(r2)	0.95068
LD(r2)	0.639642
LD(r2)	0.962987
LD(r2)	1
LD(r2)	0.754025
LD(r2)	0.996637
LD(r2)	3.85708e-05
LD(r2)	0.217661
LD(r2)	0.98246
LD(r2)	0.0747623
LD(r2)	0.988553
LD(r2)	0.269955
LD(r2)	0.963755
LD(r2)	0.988553
LD(r2)	0.265912
LD(r2)	0.442522
LD(r2)	0.00719932
LD(r2)	0.988553
LD(r2)	0.288081
LD(r2)	0.962
LD(r2)	1
LD(r2)	0.530108
LD(r2)	0.90369
LD(r2)	0.0275749
LD(r2)	0.00607457
LD(r2)	0.979754
LD(r2)	0.917325
LD(r2)	0.99207
LD(r2)	0.759953
LD(r2)	0.986995
LD(r2)	0.330655
LD(r2)	0.777936
LD(r2)	0.988553
LD(r2)	0.942495
LD(r2)	0.985711
LD(r2)	3.96522e-05
LD(r2)	0.220357
LD(r2)	0.988553
LD(r2)	0.173803
LD(r2)	0.000270846
LD(r2)	1
LD(r2)	0.00145748
LD(r2)	0.00133026
LD(r2)	1.09687e-05
LD(r2)	0.806194
LD(r2)	0.50727
LD(r2)	0.547886
LD(r2)	0.491184
LD(r2)	0.478748
LD(r2)	0.26526
LD(r2)	0.00527644
LD(r2)	0.00307321
LD(r2)	0.00802952
LD(r2)	0.988553
LD(r2)	0.988553
LD(r2)	0.00883514
LD(r2)	0.0977113
LD(r2)	0.0386677
LD(r2)	0.638606
LD(r2)	0.0282314
LD(r2)	0.0914863
LD(r2)	0.988553
LD(r2)	0.0524648
LD(r2)	0.988553
LD(r2)	0.000167513
LD(r2)	0.988553
LD(r2)	0.0017702
LD(r2)	0.887556
LD(r2)	0.808275
LD(r2)	1
LD(r2)	0.410194
LD(r2)	0.0363493
LD(r2)	0.985058
LD(r2)	0.935547
LD(r2)	0.988553
LD(r2)	0.988553
LD(r2)	1
LD(r2)	0.215678
LD(r2)	0.775194
LD(r2)	0.988553
LD(r2)	0.981249
LD(r2)	0.221442
LD(r2)	0.979459
LD(r2)	0.354963
LD(r2)	0.591183
LD(r2)	0.0847567
LD(r2)	0.4266
LD(r2)	0.0305072
LD(r2)	0.277447
LD(r2)	0.988553
LD(r2)	0.00231636
LD(r2)	0.236757
LD(r2)	0.43469
LD(r2)	0.02425
LD(r2)	0.919489
LD(r2)	0.0252581
LD(r2)	0.0311148
LD(r2)	0.96801
LD(r2)	0.89733
LD(r2)	0.52381
LD(r2)	0.780424
LD(r2)	0.0749747
LD(r2)	0.226864
LD(r2)	0.10699
LD(r2)	0.91498
LD(r2)	0.077735
LD(r2)	0.984951
LD(r2)	0.992145
LD(r2)	0.062516
LD(r2)	0.988553
LD(r2)	0.0144755
LD(r2)	0.940803
LD(r2)	0.329465
LD(r2)	0.548554
LD(r2)	0.523161
LD(r2)	7.8952e-06
LD(r2)	0.988718
LD(r2)	0.988553
LD(r2)	0.980597
LD(r2)	0.988553
LD(r2)	0.70543
LD(r2)	0.000751007
LD(r2)	0.969701
LD(r2)	1
LD(r2)	0.415289
LD(r2)	1
LD(r2)	0.200499
LD(r2)	0.98356
LD(r2)	0.404665
LD(r2)	0.858964
LD(r2)	1
LD(r2)	0.448804
LD(r2)	0.988553
LD(r2)	0.986212
LD(r2)	0.000513929
LD(r2)	0.129941
LD(r2)	0.0421046
LD(r2)	0.18997
LD(r2)	0.162561
LD(r2)	0.0127268
LD(r2)	0.12275
LD(r2)	0.27083
LD(r2)	0.993947
LD(r2)	0.961827
LD(r2)	0.968744
LD(r2)	0.654905
LD(r2)	0.869073
LD(r2)	0.330208
LD(r2)	0.840682
LD(r2)	1
LD(r2)	0.966018
LD(r2)	0.0735288
LD(r2)	0.533129
LD(r2)	1.63172e-05
LD(r2)	0.930006
LD(r2)	0.985003
LD(r2)	0.988553
LD(r2)	0.285449
LD(r2)	0.736598
LD(r2)	0.97612
LD(r2)	0.0439359
LD(r2)	0.98068
LD(r2)	0.0164532
LD(r2)	0.324354
LD(r2)	0.431155
LD(r2)	0.476232
LD(r2)	0.386415
LD(r2)	0.550727
LD(r2)	0.16929
LD(r2)	0.0969432
LD(r2)	0.997559
LD(r2)	0.00557745
LD(r2)	0.988553
LD(r2)	0.00222765
LD(r2)	0.989605
LD(r2)	0.988553
LD(r2)	0.574617
LD(r2)	0.013866
LD(r2)	0.988553
LD(r2)	0.974657
LD(r2)	0.997753
LD(r2)	0.14633
LD(r2)	1
LD(r2)	0.000213435
LD(r2)	0.0929433
LD(r2)	0.988553
LD(r2)	0.988553
LD(r2)	0.988553
LD(r2)	0.145163
LD(r2)	0.0243454
LD(r2)	0.0419533
LD(r2)	0.0260906
LD(r2)	0.146834
LD(r2)	0.028297
LD(r2)	0.0158584
LD(r2)	0.187999
LD(r2)	0.489549
LD(r2)	0.991932
LD(r2)	0.839298
LD(r2)	1
LD(r2)	0.00568753
LD(r2)	0.161487
LD(r2)	0.611438
LD(r2)	0.857526
LD(r2)	0.997124
LD(r2)	0.990262
LD(r2)	1
LD(r2)	0.162807
LD(r2)	0.55349
LD(r2)	0.988553
LD(r2)	0.911309
LD(r2)	0.988553
LD(r2)	0.218697
LD(r2)	0.987678
LD(r2)	0.615924
LD(r2)	0.988553
LD(r2)	0.987507
LD(r2)	0.9729
LD(r2)	0.988553
LD(r2)	0.992462
LD(r2)	0.988553
LD(r2)	0.792196
LD(r2)	0.983229
LD(r2)	0.114541
LD(r2)	0.050531
LD(r2)	0.0207207
LD(r2)	0.0349092
LD(r2)	0.949718
LD(r2)	0.0651648
LD(r2)	0.203789
LD(r2)	0.853985
LD(r2)	0.989788
LD(r2)	0.925561
LD(r2)	0.824869
LD(r2)	0.969012
LD(r2)	0.988553
LD(r2)	0.97207
LD(r2)	0.988553
LD(r2)	0.0168081
LD(r2)	0.988553
LD(r2)	0.0222893
LD(r2)	0.00574244
LD(r2)	0.648213
LD(r2)	0.988553
LD(r2)	0.988553
LD(r2)	0.000455383
LD(r2)	0.214333
LD(r2)	0.0312176
LD(r2)	0.988553
LD(r2)	0.785363
LD(r2)	0.00186583
LD(r2)	0.988553
LD(r2)	0.988553
LD(r2)	0.913917
LD(r2)	0.222105
LD(r2)	0.189773
LD(r2)	0.175305
LD(r2)	0.470918
LD(r2)	0.00191268
LD(r2)	0.20439
LD(r2)	0.117584
LD(r2)	0.000566193
LD(r2)	0.879308
LD(r2)	0.988553
LD(r2)	0.366618
LD(r2)	0.0266894
LD(r2)	0.933917
LD(r2)	0.698085
LD(r2)	0.0597622
LD(r2)	0.147092
LD(r2)	0.0581282
LD(r2)	0.292459
LD(r2)	0.689687
LD(r2)	0.83197
LD(r2)	0.645391
LD(r2)	0.966112
LD(r2)	0.844756
LD(r2)	0.879266
LD(r2)	0.955635
LD(r2)	0.88818
LD(r2)	1
LD(r2)	0.565209
LD(r2)	0.0021779
LD(r2)	0.941812
LD(r2)	0.932538
LD(r2)	0.322873
LD(r2)	0.992267
LD(r2)	0.994155
LD(r2)	0.988553
LD(r2)	0.988553
LD(r2)	1
LD(r2)	0.994081
LD(r2)	0.279048
LD(r2)	0.984969
LD(r2)	0.988553
LD(r2)	0.988553
LD(r2)	0.0469156
LD(r2)	0.896692
LD(r2)	0.837007
LD(r2)	0.970586
LD(r2)	0.988553
LD(r2)	0.00349722
LD(r2)	0.988553
LD(r2)	0.748183
LD(r2)	0.0459481
LD(r2)	0.141251
LD(r2)	0.826612
LD(r2)	0.0329753
LD(r2)	0.243179
LD(r2)	0.986657
LD(r2)	0.103657
LD(r2)	0.0048905
LD(r2)	0.932055
LD(r2)	0.430583
LD(r2)	0.0558349
LD(r2)	0.572271
LD(r2)	0.164594
LD(r2)	0.0273059
LD(r2)	0.0529699
LD(r2)	0.570107
LD(r2)	0.0298844
LD(r2)	0.110558
LD(r2)	0.982301
LD(r2)	0.153602
LD(r2)	1
LD(r2)	0.1108
LD(r2)	0.217845
LD(r2)	0.189803
LD(r2)	0.0570842
LD(r2)	0.0392468
LD(r2)	0.431653
LD(r2)	0.00163894
LD(r2)	0.0291706
LD(r2)	0.000132798
LD(r2)	1
LD(r2)	0.114642
LD(r2)	0.179362
LD(r2)	0.00386203
LD(r2)	0.923142
LD(r2)	0.202727
LD(r2)	0.157242
LD(r2)	0.919501
LD(r2)	1
LD(r2)	0.333333
LD(r2)	0.979627
LD(r2)	0.121249
LD(r2)	0.976444
LD(r2)	0.988553
LD(r2)	0.657149
LD(r2)	0.465382
LD(r2)	0.187325
LD(r2)	0.769329
LD(r2)	0.639007
LD(r2)	0.0641497
LD(r2)	0.988125
LD(r2)	0.997611
LD(r2)	1
LD(r2)	0.00420908
LD(r2)	0.843607
LD(r2)	0.988553
LD(r2)	0.0167007
LD(r2)	0.727203
LD(r2)	0.0527529
LD(r2)	0.724596
LD(r2)	0.00979459
LD(r2)	0.0382433
LD(r2)	0.988553
LD(r2)	0.988553
LD(r2)	0.996956
LD(r2)	0.474432
LD(r2)	0.00758172
LD(r2)	0.247322
LD(r2)	0.00202616
LD(r2)	0.0216593
LD(r2)	0.167786
LD(r2)	0.990363
LD(r2)	0.0763914
LD(r2)	0.0120532
LD(r2)	0.812399
LD(r2)	0.954781
LD(r2)	0.842063
LD(r2)	0.988553
LD(r2)	0.00529151
LD(r2)	0.976612
LD(r2)	0.994178
LD(r2)	0.20711
LD(r2)	0.992683
LD(r2)	0.576205
LD(r2)	0.685847
LD(r2)	0.020251
LD(r2)	0.368743
LD(r2)	0.0281669
LD(r2)	0.988553
LD(r2)	0.0779772
LD(r2)	0.845466
LD(r2)	0.0573598
LD(r2)	0.988553
LD(r2)	0.036616
LD(r2)	0.0544471
LD(r2)	0.994017
LD(r2)	0.854292
LD(r2)	0.988553
LD(r2)	0.880521
LD(r2)	0.767397
LD(r2)	0.974807
LD(r2)	0.14271
LD(r2)	0.996739
LD(r2)	0.980936
LD(r2)	0.0158347
LD(r2)	0.0922446
LD(r2)	0.150158
LD(r2)	0.195433
LD(r2)	0.987966
LD(r2)	0.994881
LD(r2)	0.988553
LD(r2)	0.97453
LD(r2)	0.974094
LD(r2)	0.218835
LD(r2)	0.542951
LD(r2)	0.71264
LD(r2)	0.958954
LD(r2)	1
LD(r2)	0.988553
LD(r2)	0.97661
LD(r2)	0.980793
LD(r2)	0.996162
LD(r2)	1
LD(r2)	0.988553
LD(r2)	0.0027527
LD(r2)	0.776448
LD(r2)	0.98316
LD(r2)	0.784679
LD(r2)	0.00115688
LD(r2)	0.990982
LD(r2)	1
LD(r2)	0.156865
LD(r2)	9.69431e-05
LD(r2)	0.0112619
LD(r2)	0.988553
LD(r2)	1
LD(r2)	1
LD(r2)	0.994891
LD(r2)	0.0460605
LD(r2)	0.861772
LD(r2)	0.982571
LD(r2)	0.669045
LD(r2)	0.663686
LD(r2)	0.988553
LD(r2)	0.323463
LD(r2)	0.996807
LD(r2)	0.866353
LD(r2)	0.0550916
LD(r2)	0.993568
LD(r2)	0.98539
LD(r2)	0.00336082
LD(r2)	0.834988
LD(r2)	0.534531
LD(r2)	0.97349
LD(r2)	0.0150065
LD(r2)	0.225763
LD(r2)	0.954724
LD(r2)	0.394169
LD(r2)	0.000531404
LD(r2)	0.307266
LD(r2)	0.632645
LD(r2)	0.00170087
LD(r2)	0.109141
LD(r2)	0.993851
LD(r2)	0.0190639
LD(r2)	0.00028513
LD(r2)	0.000179919
LD(r2)	0.988553
LD(r2)	0.427606
LD(r2)	0.0291446
LD(r2)	0.029105
LD(r2)	0.521028
LD(r2)	0.876311
LD(r2)	0.754487
LD(r2)	0.00243482
LD(r2)	1
LD(r2)	0.00147184
LD(r2)	0.187619
LD(r2)	0.987161
LD(r2)	1.35182e-05
LD(r2)	0.988553
LD(r2)	0.141736
LD(r2)	0.0118749
LD(r2)	1
LD(r2)	0.361648
LD(r2)	0.232339
LD(r2)	0.000557659
LD(r2)	0.988553
LD(r2)	0.0887194
LD(r2)	0.612422
LD(r2)	0.988553
LD(r2)	0.0345837
LD(r2)	0.988553
LD(r2)	0.184596
LD(r2)	0.910719
LD(r2)	0.0604388
LD(r2)	0.988553
LD(r2)	0.348841
LD(r2)	0.988553
LD(r2)	0.988553
LD(r2)	0.0167128
LD(r2)	0.0216773
LD(r2)	0.967707
LD(r2)	0.988553
LD(r2)	0.956214
LD(r2)	0.848484
LD(r2)	0.988553
LD(r2)	0.00354749
LD(r2)	1
LD(r2)	0.21423
LD(r2)	0.00077284
LD(r2)	0.958981
LD(r2)	0.960451
LD(r2)	0.00639143
LD(r2)	0.125416
LD(r2)	0.952633
LD(r2)	0.000189492
LD(r2)	0.00101174
LD(r2)	0.13598
LD(r2)	1
LD(r2)	0.847018
LD(r2)	0.67699
LD(r2)	0.370918
LD(r2)	0.0118477
LD(r2)	0.639616
LD(r2)	0.988553
LD(r2)	0.893142
LD(r2)	0.992781
LD(r2)	0.19719
LD(r2)	0.326099
LD(r2)	0.296927
LD(r2)	0.954281
LD(r2)	0.630347
LD(r2)	0.221922
LD(r2)	0.966604
LD(r2)	1
LD(r2)	0.0356243
LD(r2)	0.885581
LD(r2)	0.0117198
LD(r2)	0.651762
LD(r2)	0.893273
LD(r2)	0.0336114
LD(r2)	0.000871076
LD(r2)	0.8784
LD(r2)	0.451526
LD(r2)	0.81883
LD(r2)	0.988553
LD(r2)	0.412886
LD(r2)	0.0133897
LD(r2)	0.993983
LD(r2)	0.988553
LD(r2)	0.905173
LD(r2)	0.00802069
LD(r2)	0.00435393
LD(r2)	0.104476
LD(r2)	1
LD(r2)	0.398018
LD(r2)	0.0654879
LD(r2)	0.881593
LD(r2)	0.990322
LD(r2)	0.112146
LD(r2)	0.940145
LD(r2)	0.988553
LD(r2)	0.881851
LD(r2)	0.988553
LD(r2)	0.0124615
LD(r2)	0.988553
LD(r2)	0.0698793
LD(r2)	0.626862
LD(r2)	0.0115672
LD(r2)	1
LD(r2)	0.156214
LD(r2)	0.993465
LD(r2)	0.122129
LD(r2)	0.674021
LD(r2)	0.0311971
LD(r2)	1
LD(r2)	0.988553
LD(r2)	0.0830938
LD(r2)	0.0315712
LD(r2)	0.61576
LD(r2)	0.0146081
LD(r2)	0.0333548
LD(r2)	0.946704
LD(r2)	0.188682
LD(r2)	0.801098
LD(r2)	0.988553
LD(r2)	0.0961391
LD(r2)	0.993196
LD(r2)	0.00556319
LD(r2)	0.988553
LD(r2)	0.249625
LD(r2)	0.967255
LD(r2)	0.456377
LD(r2)	0.218691
LD(r2)	0.46086
LD(r2)	0.116793
LD(r2)	0.507501
LD(r2)	1
LD(r2)	0.962035
LD(r2)	0.123744
LD(r2)	0.988106
LD(r2)	0.991074
LD(r2)	0.555739
LD(r2)	1
LD(r2)	0.0251124
LD(r2)	0.0208519
LD(r2)	0.263757
LD(r2)	0.549813
LD(r2)	0.0271439
LD(r2)	0.020559
LD(r2)	1
LD(r2)	0.105345
LD(r2)	0.988553
LD(r2)	0.180938
LD(r2)	0.960976
LD(r2)	0.997288
LD(r2)	0.914148
LD(r2)	0.268238
LD(r2)	1
LD(r2)	0.997438
LD(r2)	0.820235
LD(r2)	0.180224
LD(r2)	0.204233
LD(r2)	1
LD(r2)	0.988553
LD(r2)	0.138672
LD(r2)	1
LD(r2)	0.890036
LD(r2)	0.894547
LD(r2)	0.014118
LD(r2)	0.521121
LD(r2)	0.979839
LD(r2)	0.953685
LD(r2)	0.99025
LD(r2)	0.184373
LD(r2)	0.994819
LD(r2)	1
LD(r2)	0.949101
LD(r2)	0.584364
LD(r2)	0.992203
LD(r2)	0.987193
LD(r2)	0.142939
LD(r2)	0.988553
LD(r2)	0.0031642
LD(r2)	0.440218
LD(r2)	0.44602
LD(r2)	1
LD(r2)	0.705553
LD(r2)	0.988553
LD(r2)	0.983659
LD(r2)	0.988553
LD(r2)	0.0184995
LD(r2)	0.940883
LD(r2)	0.810439
LD(r2)	0.988553
LD(r2)	0.0118129
LD(r2)	0.995126
LD(r2)	0.143314
LD(r2)	0.216963
LD(r2)	0.937274
LD(r2)	0.032923
LD(r2)	0.664815
LD(r2)	0.995473
LD(r2)	0.580365
LD(r2)	0.994968
LD(r2)	0.827119
LD(r2)	0.996878
LD(r2)	0.9732
LD(r2)	0.088373
LD(r2)	0.996064
LD(r2)	0.140105
LD(r2)	0.599283
LD(r2)	0.548706
LD(r2)	0.0263341
LD(r2)	1
LD(r2)	0.381445
LD(r2)	0.0025508
LD(r2)	0.983199
LD(r2)	1
LD(r2)	0.992225
LD(r2)	0.0272194
LD(r2)	0.0879656
LD(r2)	0.962245
LD(r2)	0.968787
LD(r2)	1
LD(r2)	0.0110601
LD(r2)	0.00217296
LD(r2)	0.982033
LD(r2)	0.988553
LD(r2)	0.547186
LD(r2)	0.00343328
LD(r2)	0.738245
LD(r2)	0.686046
LD(r2)	0.0305848
LD(r2)	0.988553
LD(r2)	0.817397
LD(r2)	0.324106
LD(r2)	0.0170828
LD(r2)	0.988553
LD(r2)	0.0103258
LD(r2)	0.875551
LD(r2)	0.00133255
LD(r2)	0.988553
LD(r2)	0.526681
LD(r2)	0.746477
LD(r2)	0.00163755
LD(r2)	0.177527
LD(r2)	0.98585
LD(r2)	0.997164
LD(r2)	0.00695716
LD(r2)	0.151104
LD(r2)	0.983197
LD(r2)	0.00276551
LD(r2)	0.413612
LD(r2)	0.988553
LD(r2)	0.986025
LD(r2)	0.0735706
LD(r2)	0.997384
LD(r2)	0.0851052
LD(r2)	0.00304933
LD(r2)	0.986164
LD(r2)	1
LD(r2)	0.988553
LD(r2)	1
LD(r2)	0.329291
LD(r2)	0.194697
LD(r2)	0.038709
LD(r2)	0.0102534
LD(r2)	0.701733
LD(r2)	0.976927
LD(r2)	0.974453
LD(r2)	0.23472
LD(r2)	0.0102949
LD(r2)	0.968736
LD(r2)	0.329197
LD(r2)	0.321089
LD(r2)	0.660691
LD(r2)	0.630157
LD(r2)	0.0388736
LD(r2)	1
LD(r2)	0.0396416
LD(r2)	3.01575e-05
LD(r2)	0.37485
LD(r2)	0.988553
LD(r2)	0.920026
LD(r2)	0.448625
LD(r2)	0.0341958
LD(r2)	0.000305659
LD(r2)	0.00101761
LD(r2)	0.988553
LD(r2)	0.0697118
LD(r2)	0.988553
LD(r2)	0.165787
LD(r2)	0.365733
LD(r2)	0.988553
LD(r2)	0.997082
LD(r2)	0.990347
LD(r2)	0.116102
LD(r2)	1
LD(r2)	0.984639
LD(r2)	0.952359
LD(r2)	0.0844449
LD(r2)	0.98361
LD(r2)	0.972699
LD(r2)	0.00839796
LD(r2)	0.944034
LD(r2)	0.163337
LD(r2)	0.989195
LD(r2)	0.00119039
LD(r2)	0.879058
LD(r2)	0.0122412
LD(r2)	0.990379
LD(r2)	0.988553
LD(r2)	0.0294538
LD(r2)	0.0386091
LD(r2)	0.687017
LD(r2)	0.988553
LD(r2)	0.296354
LD(r2)	0.988553
LD(r2)	0.00803415
LD(r2)	0.982781
LD(r2)	0.988553
LD(r2)	0.000115545
LD(r2)	0.166763
LD(r2)	0.0556615
LD(r2)	1
LD(r2)	0.973316
LD(r2)	0.970749
LD(r2)	0.036368
LD(r2)	0.325006
LD(r2)	0.0080141
LD(r2)	0.968866
LD(r2)	0.0026273
LD(r2)	0.988553
LD(r2)	0.256894
LD(r2)	1
LD(r2)	0.0183527
LD(r2)	0.47519
LD(r2)	0.143967
LD(r2)	0.0647876
LD(r2)	0.997557
LD(r2)	0.981191
LD(r2)	0.0455494
LD(r2)	0.630893
LD(r2)	1
LD(r2)	1
LD(r2)	0.988553
LD(r2)	1
LD(r2)	0.847029
LD(r2)	0.188709
LD(r2)	0.0552847
LD(r2)	0.827057
LD(r2)	0.997216
LD(r2)	0.124383
LD(r2)	0.988553
LD(r2)	0.0196476
LD(r2)	0.27725
LD(r2)	0.888414
LD(r2)	0.959518
LD(r2)	0.961049
LD(r2)	0.991642
LD(r2)	0.607335
LD(r2)	0.988553
LD(r2)	0.247647
LD(r2)	0.983937
LD(r2)	0.492092
LD(r2)	0.368197
LD(r2)	0.90879
LD(r2)	0.000698164
LD(r2)	0.689842
LD(r2)	1
LD(r2)	1
LD(r2)	0.990105
LD(r2)	0.333368
LD(r2)	0.637155
LD(r2)	0.482409
LD(r2)	0.0565127
LD(r2)	0.000287818
LD(r2)	0.988553
LD(r2)	0.11098
LD(r2)	0.695383
LD(r2)	0.973715
LD(r2)	0.142884
LD(r2)	0.988553
LD(r2)	0.425572
LD(r2)	0.82178
LD(r2)	0.231663
LD(r2)	0.00438796
LD(r2)	0.988553
LD(r2)	0.822292
LD(r2)	0.988553
LD(r2)	0.279077
LD(r2)	0.989466
LD(r2)	0.040616
LD(r2)	0.038275
LD(r2)	0.011449
LD(r2)	0.987623
LD(r2)	0.875782
LD(r2)	0.0380281
LD(r2)	0.87915
LD(r2)	0.727993
LD(r2)	0.81078
LD(r2)	0.133697
LD(r2)	1
LD(r2)	0.491341
LD(r2)	0.151291
LD(r2)	0.234624
LD(r2)	0.0530372
LD(r2)	0.984286
LD(r2)	0.0585151
LD(r2)	0.862465
LD(r2)	0.983372
LD(r2)	0.879261
LD(r2)	0.8508
LD(r2)	0.0460544
LD(r2)	0.00577121
LD(r2)	0.628161
LD(r2)	0.125411
LD(r2)	0.00485578
LD(r2)	0.000126961
LD(r2)	0.953986
LD(r2)	0.390521
LD(r2)	0.98456
LD(r2)	0.0124137
LD(r2)	0.959487
LD(r2)	0.988553
LD(r2)	0.986317
LD(r2)	0.0267329
LD(r2)	0.118838
LD(r2)	0.988553
LD(r2)	1
LD(r2)	0.997324
LD(r2)	0.023202
LD(r2)	0.137168
LD(r2)	0.997392
LD(r2)	0.997655
LD(r2)	0.067482
LD(r2)	0.975374
LD(r2)	0.956748
LD(r2)	0.0115834
LD(r2)	0.988553
LD(r2)	0.00474054
LD(r2)	0.619293
LD(r2)	0.993343
LD(r2)	0.0984981
LD(r2)	0.997705
LD(r2)	0.995639
LD(r2)	0.132731
LD(r2)	0.703533
LD(r2)	0.417131
LD(r2)	0.988553
LD(r2)	0.988553
LD(r2)	0.988553
LD(r2)	0.295401
LD(r2)	0.980979
LD(r2)	0.836133
LD(r2)	0.0632814
LD(r2)	0.190127
LD(r2)	0.00578467
LD(r2)	0.49564
LD(r2)	1
LD(r2)	0.413994
LD(r2)	0.988553
LD(r2)	0.707199
LD(r2)	0.140711
LD(r2)	0.808919
LD(r2)	0.988553
LD(r2)	0.988553
LD(r2)	0.0225985
LD(r2)	0.735238
LD(r2)	0.709335
LD(r2)	0.323701
LD(r2)	0.280596
LD(r2)	0.48622
LD(r2)	0.937361
LD(r2)	0.890298
LD(r2)	0.0390142
LD(r2)	0.889087
LD(r2)	0.00360776
LD(r2)	0.0125312
LD(r2)	0.983384
LD(r2)	0.348827
LD(r2)	1
LD(r2)	0.988553
LD(r2)	0.894127
LD(r2)	0.983469
LD(r2)	0.872993
LD(r2)	0.988553
LD(r2)	0.983582
LD(r2)	0.0857283
LD(r2)	0.868713
LD(r2)	0.581037
LD(r2)	0.0108508
LD(r2)	0.988553
LD(r2)	0.988553
LD(r2)	0.0234509
LD(r2)	5.76706e-08
LD(r2)	0.347938
LD(r2)	0.14592
LD(r2)	0.271301
LD(r2)	0.0232483
LD(r2)	1
LD(r2)	0.611074
LD(r2)	1
LD(r2)	0.00285811
LD(r2)	0.352464
LD(r2)	0.988553
LD(r2)	0.0253532
LD(r2)	0.308575
LD(r2)	0.0235533
LD(r2)	0.444885
LD(r2)	0.0233032
LD(r2)	0.0736504
LD(r2)	0.980023
LD(r2)	0.0280114
LD(r2)	0.487965
LD(r2)	0.0950581
LD(r2)	0.146233
LD(r2)	0.988553
LD(r2)	0.988553
LD(r2)	0.545883
LD(r2)	0.988553
LD(r2)	0.988553
LD(r2)	0.380722
LD(r2)	0.328677
LD(r2)	0.952519
LD(r2)	0.988553
LD(r2)	0.142397
LD(r2)	0.988553
LD(r2)	0.568332
LD(r2)	0.899273
LD(r2)	0.170379
LD(r2)	3.31428e-05
LD(r2)	0.988553
LD(r2)	0.108394
LD(r2)	0.928093
LD(r2)	0.531759
LD(r2)	0.669731
LD(r2)	0.405042
LD(r2)	1
LD(r2)	0.980175
LD(r2)	0.111592
LD(r2)	0.00479537
LD(r2)	0.0751198
LD(r2)	0.932227
LD(r2)	0.997631
LD(r2)	0.0636639
LD(r2)	1
LD(r2)	0.243133
LD(r2)	0.996813
LD(r2)	4.92863e-05
LD(r2)	2.78811e-05
LD(r2)	0.983883
LD(r2)	0.920032
LD(r2)	0.904021
LD(r2)	0.988553
LD(r2)	0.453319
LD(r2)	0.370961
LD(r2)	0.988553
LD(r2)	0.988553
LD(r2)	0.493978
LD(r2)	0.00122866
LD(r2)	0.988553
LD(r2)	0.687705
LD(r2)	0.188451
LD(r2)	0.772166
LD(r2)	0.828639
LD(r2)	0.02335
LD(r2)	0.125356
LD(r2)	0.988553
LD(r2)	0.979882
LD(r2)	0.988553
LD(r2)	0.405494
LD(r2)	0.989812
LD(r2)	1
LD(r2)	0.994049
LD(r2)	0.172578
LD(r2)	0.0729853
LD(r2)	0.978103
LD(r2)	0.635239
LD(r2)	0.988553
LD(r2)	0.988553
LD(r2)	0.00126001
LD(r2)	0.985539
LD(r2)	0.0715712
LD(r2)	0.424606
LD(r2)	0.994111
LD(r2)	0.988553
LD(r2)	0.0448775
LD(r2)	0.0077743
LD(r2)	0.97106
LD(r2)	0.846345
LD(r2)	0.536842
LD(r2)	0.563198
LD(r2)	0.0220033
LD(r2)	1
LD(r2)	0.0138124
LD(r2)	0.910692
LD(r2)	0.027432
LD(r2)	0.0547766
LD(r2)	0.962318
LD(r2)	0.922213
LD(r2)	0.000361913
LD(r2)	0.988553
LD(r2)	0.81078
LD(r2)	0.990381
LD(r2)	0.990602
LD(r2)	0.284073
LD(r2)	0.00117301
LD(r2)	0.000995832
LD(r2)	0.460528
LD(r2)	0.988553
LD(r2)	0.47909
LD(r2)	8.58487e-07
LD(r2)	1
LD(r2)	0.146963
LD(r2)	0.969575
LD(r2)	0.848527
LD(r2)	0.978457
LD(r2)	0.367659
LD(r2)	0.988553
LD(r2)	0.227534
LD(r2)	0.604943
LD(r2)	0.00285426
LD(r2)	0.0815428
LD(r2)	0.0610495
LD(r2)	0.0161956
LD(r2)	0.0507858
LD(r2)	0.0157593
LD(r2)	0.979797
LD(r2)	0.18424
LD(r2)	0.0031368
LD(r2)	0.342726
LD(r2)	0.00563498
LD(r2)	0.988553
LD(r2)	0.0482031
LD(r2)	0.995317
LD(r2)	0.988553
LD(r2)	0.696624
LD(r2)	0.0739302
LD(r2)	0.988553
LD(r2)	0.00507226
LD(r2)	0.99605
LD(r2)	1.15681e-05
LD(r2)	0.563529
LD(r2)	0.980692
LD(r2)	0.756309
LD(r2)	0.988553
LD(r2)	0.984135
LD(r2)	0.904608
LD(r2)	0.997442
LD(r2)	0.117946
LD(r2)	0.958357
LD(r2)	1
LD(r2)	0.988553
LD(r2)	0.112716
LD(r2)	0.0128392
LD(r2)	0.542297
LD(r2)	0.0198923
LD(r2)	0.954341
LD(r2)	0.988553
LD(r2)	0.455252
LD(r2)	0.992504
LD(r2)	0.320928
LD(r2)	1
LD(r2)	0.973585
LD(r2)	0.982489
LD(r2)	0.989912
LD(r2)	0.985116
LD(r2)	0.00424484
LD(r2)	0.989138
LD(r2)	0.00834787
LD(r2)	0.9971
LD(r2)	0.988553
LD(r2)	0.130851
LD(r2)	0.961159
LD(r2)	0.0133835
LD(r2)	0.198439
LD(r2)	0.33525
LD(r2)	0.993132
LD(r2)	0.447457
LD(r2)	0.0448677
LD(r2)	0.821456
LD(r2)	0.988553
LD(r2)	0.961306
LD(r2)	1
LD(r2)	0.123664
LD(r2)	1
LD(r2)	0.981068
LD(r2)	0.988553
LD(r2)	0.00484356
LD(r2)	0.982783
LD(r2)	0.988553
LD(r2)	0.988553
[truncated: 52,211 more rows]

## Sheet: eGene_sGene
sample	variable	value
100	eQTL_top	296
200	eQTL_top	2081
300	eQTL_top	3804
400	eQTL_top	4816
500	eQTL_top	5674
600	eQTL_top	6715
700	eQTL_top	7335
800	eQTL_top	8123
900	eQTL_top	8644
1073	eQTL_top	9524
100	sQTL_top	433
200	sQTL_top	1684
300	sQTL_top	2808
400	sQTL_top	3634
500	sQTL_top	4305
600	sQTL_top	4960
700	sQTL_top	5523
800	sQTL_top	6155
900	sQTL_top	6540
1073	sQTL_top	7491

## Sheet: eQTL_sQTL
sample	variable	value
100	eQTL_sig	11183
200	eQTL_sig	102956
300	eQTL_sig	213690
400	eQTL_sig	281891
500	eQTL_sig	349645
600	eQTL_sig	430087
700	eQTL_sig	479805
800	eQTL_sig	543281
900	eQTL_sig	583739
1073	eQTL_sig	663326
100	sQTL_sig	20821
200	sQTL_sig	100863
300	sQTL_sig	192054
400	sQTL_sig	258211
500	sQTL_sig	317850
600	sQTL_sig	383227
700	sQTL_sig	436001
800	sQTL_sig	494811
900	sQTL_sig	538761
1073	sQTL_sig	632481

## Sheet: Overlap
sample	variable	value
100	sGene_eGene_overlap	0.0794872
200	sGene_eGene_overlap	0.29048
300	sGene_eGene_overlap	0.4182
400	sGene_eGene_overlap	0.468369
500	sGene_eGene_overlap	0.503599
600	sGene_eGene_overlap	0.546713
700	sGene_eGene_overlap	0.571248
800	sGene_eGene_overlap	0.595293
900	sGene_eGene_overlap	0.620594
1073	sGene_eGene_overlap	0.643694
100	sQTL_eQTL_overlap	0.0529954
200	sQTL_eQTL_overlap	0.225653
300	sQTL_eQTL_overlap	0.293699
400	sQTL_eQTL_overlap	0.327463
500	sQTL_eQTL_overlap	0.357724
600	sQTL_eQTL_overlap	0.386414
700	sQTL_eQTL_overlap	0.400145
800	sQTL_eQTL_overlap	0.41576
900	sQTL_eQTL_overlap	0.425688
1073	sQTL_eQTL_overlap	0.443866
