# Supplementary material for: Genetic control of RNA splicing and its distinct role in complex trait variation
Source: Nat Genet. 2022 Aug 18;54(9):1355–63. doi: 10.1038/s41588-022-01154-4 (PMC9470536; doi:10.1038/s41588-022-01154-4)
Supplement: Source Data Fig. 3 — Statistical source data. [file 41588_2022_1154_MOESM5_ESM.xlsx]

## Sheet: ROADMAP
method	cate	overlap	fold	se_fold	fold_empirical_p
sQTL	TxFlnk	33	4.2491	0.377892	0
sQTL	TssA	972	3.46979	0.0601127	0
sQTL	EnhG	205	2.75163	0.125792	0
sQTL	TssAFlnk	289	2.57015	0.103347	0
sQTL	TssBiv	56	2.38572	0.19825	0
sQTL	Tx	1401	2.02991	0.038699	0
sQTL	BivFlnk	14	1.5666	0.361271	0
sQTL	Enh	557	1.40911	0.0503443	0
sQTL	TxWk	4121	1.38955	0.0173127	0
sQTL	EnhBiv	16	1.11989	0.283978	0
sQTL	ZNF/Rpts	35	1.02222	0.167169	0
sQTL	Quies	4178	0.644331	0.00846624	0
sQTL	ReprPC	61	0.638715	0.118208	0
sQTL	Het	90	0.562094	0.0791269	0
sQTL	ReprPCWk	550	0.446728	0.0276171	0
eQTL	TxFlnk	21	2.661	0.34209	0
eQTL	TssA	1537	4.71847	0.0559684	0
eQTL	EnhG	189	2.12941	0.104736	0
eQTL	TssAFlnk	336	2.60554	0.0958022	0
eQTL	TssBiv	114	4.03182	0.181996	0
eQTL	Tx	1254	1.58315	0.0298966	0
eQTL	BivFlnk	44	4.07098	0.310115	0
eQTL	Enh	753	1.52777	0.0395925	0
eQTL	TxWk	4442	1.22398	0.0143127	0
eQTL	EnhBiv	26	1.61518	0.26286	0
eQTL	ZNF/Rpts	42	1.03664	0.144784	0
eQTL	Quies	5948	0.702957	0.00701855	0
eQTL	ReprPC	108	0.904644	0.0829163	0
eQTL	Het	142	0.691386	0.0657267	0
eQTL	ReprPCWk	935	0.605695	0.0235358	0

## Sheet: SNPEff
method	cate	fold	sd	overlap
sQTL	splice_acceptor	21.907	0.920033	34
sQTL	splice_donor	14.7224	0.721672	36
sQTL	splice_region	7.92546	0.165087	323
sQTL	synonymous	5.43355	0.0762775	891
sQTL	5_prime_UTR	4.72118	0.129579	376
sQTL	missense	2.96784	0.248385	63
sQTL	3_prime_UTR	2.92201	0.0644284	723
sQTL	non_coding_exon	1.85905	0.148009	93
sQTL	upstream_gene	1.16964	0.014226	3843
sQTL	downstream_gene	1.03427	0.0228522	2092
sQTL	intron	0.846455	0.0121827	3477
sQTL	intergenic_region	0.314806	0.0164494	908
eQTL	splice_acceptor	4.37065	0.660537	10
eQTL	splice_donor	8.53425	0.661853	23
eQTL	splice_region	3.88362	0.149842	179
eQTL	synonymous	2.73067	0.0621927	518
eQTL	5_prime_UTR	5.65804	0.0992236	499
eQTL	missense	2.93687	0.192077	76
eQTL	3_prime_UTR	2.87459	0.0533802	837
eQTL	non_coding_exon	1.99324	0.121169	133
eQTL	upstream_gene	1.30609	0.0143061	5146
eQTL	downstream_gene	1.00976	0.0188017	2521
eQTL	intron	0.814069	0.012507	4352
eQTL	intergenic_region	0.504477	0.0143659	1884

## Sheet: Histone
method	cate	overlap	fold	se_fold	mark	fold_empirical_p
sQTL	ENCFF932SLP	1101	3.55439	0.0497093	H3K4me3	0
sQTL	ENCFF712ODL	1096	3.16983	0.0505442	H3K9ac	0
sQTL	ENCFF010KKD	1217	2.70105	0.0414034	H3K27ac	0
sQTL	ENCFF264FET	1112	2.51861	0.0431348	H3K36me3	0
sQTL	ENCFF087XDQ	598	1.89693	0.0503329	H3K4me1	0
sQTL	ENCFF584TXQ	91	0.865153	0.0890335	H3K27me3	0
sQTL	ENCFF366GTO	30	0.604534	0.147518	H3K9me3	0
eQTL	ENCFF932SLP	1798	4.52271	0.0516308	H3K4me3	0
eQTL	ENCFF712ODL	1655	3.72113	0.0484703	H3K9ac	0
eQTL	ENCFF010KKD	1908	3.20773	0.03893	H3K27ac	0
eQTL	ENCFF264FET	1018	1.82691	0.0424511	H3K36me3	0
eQTL	ENCFF087XDQ	799	1.87686	0.0445091	H3K4me1	0
eQTL	ENCFF584TXQ	178	1.21966	0.0828464	H3K27me3	0
eQTL	ENCFF366GTO	65	0.966367	0.128784	H3K9me3	0

## Sheet: RBPs
method	cate	fold	se_fold	overlap	mark	fold_empirical_p
sQTL	ENCFF430VKJ	9.81301	0.701751	24	SND1	0.0693069
sQTL	ENCFF174JYZ	9.73512	1.05368	8	SUPV3L1	0.0693069
sQTL	ENCFF103HVH	9.55703	0.397339	46	DDX55	0.0693069
sQTL	ENCFF306SQC	9.47995	0.67632	23	RPS3	0.0693069
sQTL	ENCFF522BBU	9.29333	1.11786	8	LARP4	0.0693069
sQTL	ENCFF624DZN	8.90138	0.356481	91	DDX3X	0.0693069
sQTL	ENCFF293CYV	8.83948	0.407463	39	RPS3	0.0693069
sQTL	ENCFF406VBM	8.7083	0.297549	84	PPIG	0.0693069
sQTL	ENCFF572GUG	8.51736	3.09097	1	NSUN2	0.0693069
sQTL	ENCFF618LHX	8.41765	0.791785	14	GPKOW	0.0693069
sQTL	ENCFF790FPO	8.30463	0.343138	81	GRWD1	0.0693069
sQTL	ENCFF066CRM	8.17741	0.42929	50	DDX24	0.0693069
sQTL	ENCFF153RAR	8.17736	0.820707	12	LIN28B	0.0693069
sQTL	ENCFF670MPL	8.14136	0.925619	9	U2AF2	0.0693069
sQTL	ENCFF543MGV	8.06993	1.77134	3	RBM22	0.0693069
sQTL	ENCFF167CYW	7.99095	0.555336	24	FXR2	0.0693069
sQTL	ENCFF845LMZ	7.86234	2.69436	1	SLBP	0.0693069
sQTL	ENCFF759OGT	7.75458	0.826635	11	SRSF1	0.0693069
sQTL	ENCFF092SIF	7.70708	0.653818	19	FMR1	0.0693069
sQTL	ENCFF400IPB	7.67648	0.638042	19	SUB1	0.0693069
sQTL	ENCFF798IHQ	7.65899	0.377436	52	BUD13	0.0693069
sQTL	ENCFF525LEL	7.61052	0.374546	58	ZNF622	0.0693069
sQTL	ENCFF726UBI	7.57131	1.95304	2	LARP7	0.0693069
sQTL	ENCFF129MRQ	7.57103	1.47881	4	U2AF1	0.0693069
sQTL	ENCFF239NBV	7.53709	0.757624	16	METAP2	0.0693069
sQTL	ENCFF316QQL	7.47957	1.00264	9	LIN28B	0.0693069
sQTL	ENCFF552FSY	7.46964	0.224513	130	PRPF8	0.0693069
sQTL	ENCFF180PES	7.35543	0.3257	68	BUD13	0.0693069
sQTL	ENCFF777WFM	7.2078	0.442339	33	LARP4	0.0693069
sQTL	ENCFF411XIQ	7.13096	1.60971	3	DDX42	0.0693069
sQTL	ENCFF337XEL	7.11095	0.396776	32	DDX55	0.0693069
sQTL	ENCFF016VPA	7.06388	0.433815	34	U2AF2	0.0693069
sQTL	ENCFF669QSB	6.94688	1.01376	7	TRA2A	0.0693069
sQTL	ENCFF533RZJ	6.88142	0.350853	48	GEMIN5	0.0693069
sQTL	ENCFF626BOU	6.68692	0.710039	14	RBM15	0.0693069
sQTL	ENCFF616DRD	6.57552	0.670364	11	XRCC6	0.0693069
sQTL	ENCFF914TDS	6.5246	1.56888	3	DHX30	0.0693069
sQTL	ENCFF317PCG	6.49461	0.536272	23	NCBP2	0.0693069
sQTL	ENCFF205TRW	6.48514	0.586279	21	IGF2BP2	0.0693069
sQTL	ENCFF538JIE	6.38889	0.866152	8	FTO	0.0693069
sQTL	ENCFF037HOV	6.3392	0.497991	24	DDX6	0.0693069
sQTL	ENCFF884YGW	6.19515	1.13388	4	SERBP1	0.0693069
sQTL	ENCFF463FXX	6.12543	0.359707	48	UCHL5	0.0693069
sQTL	ENCFF808HAX	6.09243	0.786294	9	XRN2	0.0693069
sQTL	ENCFF747VNU	6.01262	1.21162	4	NCBP2	0.0693069
sQTL	ENCFF435SBL	5.67861	1.24803	3	SRSF7	0.0693069
sQTL	ENCFF220ERG	5.51074	0.274047	51	SF3B4	0.0693069
sQTL	ENCFF631PRH	5.4759	1.02652	6	IGF2BP3	0.0693069
sQTL	ENCFF564JRL	5.42063	0.603784	14	SMNDC1	0.0693069
sQTL	ENCFF327OME	5.3963	0.259571	87	EFTUD2	0.0693069
sQTL	ENCFF329PEQ	5.19722	1.30439	3	U2AF1	0.0693069
sQTL	ENCFF554UWY	5.17553	0.32942	44	PRPF8	0.0693069
sQTL	ENCFF587JIF	5.07187	0.605296	13	SND1	0.0693069
sQTL	ENCFF012GRH	5.01686	0.752704	8	NOLC1	0.0693069
sQTL	ENCFF543MDB	5.00377	0.659356	14	RBM15	0.0693069
sQTL	ENCFF378YBS	4.98628	0.977193	4	NOL12	0.0693069
sQTL	ENCFF220URC	4.95442	0.439957	19	FAM120A	0.0693069
sQTL	ENCFF813UWE	4.8159	0.369694	31	EFTUD2	0.0693069
sQTL	ENCFF228PAK	4.74696	0.497985	15	IGF2BP1	0.0693069
sQTL	ENCFF762LTO	4.70327	0.558348	15	XRN2	0.0693069
sQTL	ENCFF207WMH	4.65951	0.516371	16	SF3A3	0.0693069
sQTL	ENCFF430GFT	4.62288	0.642554	9	DHX30	0.0693069
sQTL	ENCFF025FNK	4.36834	0.999238	5	FUBP3	0.0693069
sQTL	ENCFF662CVN	4.28656	0.637977	13	PUM2	0.0693069
sQTL	ENCFF977KIJ	4.16007	0.844031	7	FKBP4	0.0693069
sQTL	ENCFF228FGP	4.15326	0.457571	18	RBFOX2	0.0693069
sQTL	ENCFF333GSE	4.03482	0.611216	9	MTPAP	0.0693069
sQTL	ENCFF465QMA	4.02839	0.689538	8	FASTKD2	0.0693069
sQTL	ENCFF344PIE	4.01734	0.445198	18	SF3B4	0.0693069
sQTL	ENCFF586WCC	3.86776	0.651078	7	CDC40	0.0693069
sQTL	ENCFF629EPY	3.59928	0.895182	5	DDX6	0.0693069
sQTL	ENCFF745LHE	3.52475	0.514157	13	GTF2F1	0.0693069
sQTL	ENCFF117KLF	3.51534	0.549226	13	LSM11	0.0693069
sQTL	ENCFF045FDJ	3.43014	0.849374	5	FASTKD2	0.0693069
sQTL	ENCFF377TSD	3.40705	1.08162	3	ZRANB2	0.0693069
sQTL	ENCFF508JRE	3.34852	0.402863	19	NKRF	0.0693069
sQTL	ENCFF299YME	3.33436	0.329425	32	UPF1	0.0693069
sQTL	ENCFF154QAS	3.29705	1.83813	1	TROVE2	0.0693069
sQTL	ENCFF202HXA	3.17441	0.54185	10	TIA1	0.0693069
sQTL	ENCFF639WJL	3.11324	0.337486	30	RBFOX2	0.0693069
sQTL	ENCFF316ZTK	3.09755	1.63362	1	HLTF	0.0693069
sQTL	ENCFF780LWA	3.08903	0.529106	11	PTBP1	0.0693069
sQTL	ENCFF121SZH	2.91011	0.459027	16	DROSHA	0.0693069
sQTL	ENCFF755NIP	2.87937	1.43628	2	HNRNPU	0.0693069
sQTL	ENCFF004VCQ	2.74145	0.381681	14	GTF2F1	0.0693069
sQTL	ENCFF560JGB	2.69848	0.372284	25	FAM120A	0.0693069
sQTL	ENCFF197CXZ	2.57687	0.896283	3	EIF3D	0.0693069
sQTL	ENCFF032ESQ	2.50662	0.566827	9	XPO5	0.0693069
sQTL	ENCFF133LPV	2.49291	1.60834	1	LARP7	0.0693069
sQTL	ENCFF654XEU	2.47963	0.549083	9	ILF3	0.0693069
sQTL	ENCFF858JIO	2.46535	0.443449	13	EIF4G2	0.0693069
sQTL	ENCFF176BGN	2.45543	0.303665	27	PCBP2	0.0693069
sQTL	ENCFF104SVF	2.37721	0.728793	5	RBM22	0.0693069
sQTL	ENCFF251ECY	2.34988	1.02847	2	GRSF1	0.0693069
sQTL	ENCFF041WQX	2.32306	0.958196	2	NOLC1	0.0693069
sQTL	ENCFF965TAV	2.22213	0.670886	5	DKC1	0.0693069
sQTL	ENCFF138HJK	2.19824	1.06309	2	AARS	0.0693069
sQTL	ENCFF201QGX	2.19232	0.500112	8	AKAP8L	0.0693069
sQTL	ENCFF861DAK	2.14442	0.417539	12	HNRNPK	0.0693069
sQTL	ENCFF577BHE	2.12962	1.41767	1	TBRG4	0.0693069
sQTL	ENCFF213AZD	2.08611	1.35812	1	TAF15	0.0693069
sQTL	ENCFF189VWQ	2.08602	1.29381	1	SMNDC1	0.0693069
sQTL	ENCFF636QVD	2.05259	0.628552	5	HNRNPK	0.0693069
sQTL	ENCFF420KON	2.04429	0.85683	3	SRSF7	0.0693069
sQTL	ENCFF860RNX	2.00993	0.521984	7	AGGF1	0.0693069
sQTL	ENCFF418OUX	17.0357	2.15348	4	CPSF6	0.0693069
sQTL	ENCFF028DNT	14.959	1.64316	6	TRA2A	0.0693069
sQTL	ENCFF601TGO	14.1968	0.48801	65	DDX3X	0.0693069
sQTL	ENCFF282DBV	11.6455	0.796851	18	SRSF1	0.0693069
sQTL	ENCFF891WAN	11.3583	3.41415	1	SBDS	0.0693069
sQTL	ENCFF949HCV	10.9516	1.9555	3	HNRNPUL1	0.0693069
sQTL	ENCFF914IQD	10.6443	0.467652	63	YBX3	0.0693069
sQTL	ENCFF769QQG	10.5227	1.23473	7	UCHL5	0.0693069
sQTL	ENCFF298PPE	10.2205	3.18608	1	GNL3	0.0693069
sQTL	ENCFF634TPL	1.98095	0.304064	20	KHSRP	0.0693069
sQTL	ENCFF708YRH	1.93091	0.351176	16	CSTF2T	0.0693069
sQTL	ENCFF216WAA	1.90256	0.440082	11	PTBP1	0.0693069
sQTL	ENCFF240AIR	1.89293	0.223057	33	CSTF2T	0.0693069
sQTL	ENCFF068FVA	1.88595	0.58783	5	IGF2BP1	0.0693069
sQTL	ENCFF799XKD	1.85836	1.36495	1	DGCR8	0.0693069
sQTL	ENCFF407BEZ	1.79337	1.21452	1	HNRNPUL1	0.0693069
sQTL	ENCFF946ENX	1.7325	0.992778	2	SRSF9	0.0693069
sQTL	ENCFF190SDC	1.71797	0.559255	4	SF3B1	0.0693069
sQTL	ENCFF703NTG	1.68493	0.513978	6	DDX59	0.0693069
sQTL	ENCFF938HFA	1.68322	0.402308	11	NONO	0.0693069
sQTL	ENCFF251QBU	1.57248	1.25602	1	TIA1	0.0693069
sQTL	ENCFF938ROF	1.47077	0.847376	2	LSM11	0.0693069
sQTL	ENCFF183VLS	1.45196	0.562377	5	QKI	0.0693069
sQTL	ENCFF659WCC	1.41965	1.3224	1	TAF15	0.0693069
sQTL	ENCFF419ZVO	1.28983	0.554195	4	SLTM	0.0693069
sQTL	ENCFF717ZFI	1.28649	0.387918	11	EWSR1	0.0693069
sQTL	ENCFF569JRG	1.26196	0.676292	3	ILF3	0.0693069
sQTL	ENCFF409XTN	1.21689	1.17977	1	YWHAG	0.0693069
sQTL	ENCFF892XDU	1.20968	0.420999	6	HNRNPM	0.0693069
sQTL	ENCFF277PGA	1.19855	0.425673	7	SUGP2	0.0693069
sQTL	ENCFF286KRK	1.13156	0.711363	3	AGGF1	0.0693069
sQTL	ENCFF990NBL	1.08744	0.976594	1	DGCR8	0.0693069
sQTL	ENCFF487JJR	1.076	0.74573	2	SLTM	0.0693069
sQTL	ENCFF131SXQ	1.06635	0.432682	7	HNRNPM	0.0693069
sQTL	ENCFF393WWU	0.984752	0.404735	5	TARDBP	0.0693069
sQTL	ENCFF788NZP	0.858992	0.639806	2	SFPQ	0.0693069
sQTL	ENCFF021GVX	0.651069	0.758462	1	SAFB2	0.0693069
sQTL	ENCFF805JUH	0.619498	0.685747	1	TBRG4	0.0693069
sQTL	ENCFF576LCX	0.417219	0.634306	1	HNRNPC	0.0693069
sQTL	ENCFF614IEN	0.289569	0.534751	1	EXOSC5	0.0693069
sQTL	ENCFF178AAX	0	NA	0	BCCIP	0.0693069
sQTL	ENCFF935NXO	0	NA	0	FXR1	0.0693069
sQTL	ENCFF924ZOP	0	NA	0	HNRNPA1	0.0693069
sQTL	ENCFF697CNE	0	NA	0	HNRNPA1	0.0693069
sQTL	ENCFF568MGU	0	NA	0	HNRNPU	0.0693069
sQTL	ENCFF164NCN	0	NA	0	KHDRBS1	0.0693069
sQTL	ENCFF397HOJ	0	NA	0	NPM1	0.0693069
sQTL	ENCFF527HFU	0	NA	0	POLR2G	0.0693069
sQTL	ENCFF028OXA	0	NA	0	PPIL4	0.0693069
sQTL	ENCFF877UIT	0	NA	0	PUS1	0.0693069
sQTL	ENCFF992VMD	0	NA	0	QKI	0.0693069
sQTL	ENCFF655CVS	0	NA	0	RBM5	0.0693069
sQTL	ENCFF390SSK	0	NA	0	RPS11	0.0693069
sQTL	ENCFF347INC	0	NA	0	TROVE2	0.0693069
sQTL	ENCFF469LWT	0	NA	0	XRCC6	0.0693069
eQTL	ENCFF430VKJ	3.96362	0.569408	13	SND1	0.306931
eQTL	ENCFF174JYZ	2.90122	0.996089	3	SUPV3L1	0.306931
eQTL	ENCFF103HVH	6.18288	0.403274	35	DDX55	0.306931
eQTL	ENCFF306SQC	6.49762	0.581049	21	RPS3	0.306931
eQTL	ENCFF522BBU	8.62261	0.995147	9	LARP4	0.306931
eQTL	ENCFF624DZN	8.05632	0.269037	106	DDX3X	0.306931
eQTL	ENCFF293CYV	5.18418	0.403064	29	RPS3	0.306931
eQTL	ENCFF406VBM	2.72964	0.263091	32	PPIG	0.306931
eQTL	ENCFF572GUG	11.0216	2.34942	2	NSUN2	0.306931
eQTL	ENCFF618LHX	1.48699	0.697992	3	GPKOW	0.306931
eQTL	ENCFF790FPO	3.8673	0.266927	48	GRWD1	0.306931
eQTL	ENCFF066CRM	2.73318	0.34612	19	DDX24	0.306931
eQTL	ENCFF153RAR	4.1358	0.851326	7	LIN28B	0.306931
eQTL	ENCFF670MPL	2.11992	0.794994	3	U2AF2	0.306931
eQTL	ENCFF543MGV	1.76628	1.21888	1	RBM22	0.306931
eQTL	ENCFF167CYW	3.6228	0.486135	15	FXR2	0.306931
eQTL	ENCFF845LMZ	0	NA	0	SLBP	0.306931
eQTL	ENCFF759OGT	2.81131	0.713801	5	SRSF1	0.306931
eQTL	ENCFF092SIF	3.84049	0.562688	13	FMR1	0.306931
eQTL	ENCFF400IPB	6.58749	0.620394	16	SUB1	0.306931
eQTL	ENCFF798IHQ	3.83035	0.317237	33	BUD13	0.306931
eQTL	ENCFF525LEL	2.65315	0.332626	24	ZNF622	0.306931
eQTL	ENCFF726UBI	2.27948	1.47772	1	LARP7	0.306931
eQTL	ENCFF129MRQ	1.35818	1.1468	1	U2AF1	0.306931
eQTL	ENCFF239NBV	5.78088	0.622708	15	METAP2	0.306931
eQTL	ENCFF316QQL	2.73407	0.820202	4	LIN28B	0.306931
eQTL	ENCFF552FSY	3.62358	0.209506	79	PRPF8	0.306931
eQTL	ENCFF180PES	3.03403	0.314328	32	BUD13	0.306931
eQTL	ENCFF777WFM	5.43261	0.409287	32	LARP4	0.306931
eQTL	ENCFF411XIQ	2.81893	1.58393	1	DDX42	0.306931
eQTL	ENCFF337XEL	5.76977	0.46283	32	DDX55	0.306931
eQTL	ENCFF016VPA	3.31474	0.388549	20	U2AF2	0.306931
eQTL	ENCFF669QSB	4.06965	0.812583	6	TRA2A	0.306931
eQTL	ENCFF533RZJ	4.95128	0.346297	41	GEMIN5	0.306931
eQTL	ENCFF626BOU	3.23444	0.588555	9	RBM15	0.306931
eQTL	ENCFF616DRD	1.95477	0.679663	4	XRCC6	0.306931
eQTL	ENCFF914TDS	1.90152	1.69655	1	DHX30	0.306931
eQTL	ENCFF317PCG	9.27534	0.425998	40	NCBP2	0.306931
eQTL	ENCFF205TRW	7.01731	0.485775	31	IGF2BP2	0.306931
eQTL	ENCFF538JIE	3.21793	0.726058	6	FTO	0.306931
eQTL	ENCFF037HOV	6.43561	0.468277	28	DDX6	0.306931
eQTL	ENCFF884YGW	4.79928	1.12672	4	SERBP1	0.306931
eQTL	ENCFF463FXX	3.1493	0.333895	29	UCHL5	0.306931
eQTL	ENCFF808HAX	4.18315	0.738142	8	XRN2	0.306931
eQTL	ENCFF747VNU	7.96842	1.03011	8	NCBP2	0.306931
eQTL	ENCFF435SBL	4.49785	1.14724	4	SRSF7	0.306931
eQTL	ENCFF220ERG	2.54407	0.300126	28	SF3B4	0.306931
eQTL	ENCFF631PRH	5.69105	0.761784	8	IGF2BP3	0.306931
eQTL	ENCFF564JRL	2.543	0.599824	8	SMNDC1	0.306931
eQTL	ENCFF327OME	3.10324	0.224959	60	EFTUD2	0.306931
eQTL	ENCFF329PEQ	2.61111	1.17916	2	U2AF1	0.306931
eQTL	ENCFF554UWY	3.71799	0.308569	39	PRPF8	0.306931
eQTL	ENCFF587JIF	2.34347	0.508442	8	SND1	0.306931
eQTL	ENCFF012GRH	2.87832	0.598451	6	NOLC1	0.306931
eQTL	ENCFF543MDB	4.66091	0.507853	16	RBM15	0.306931
eQTL	ENCFF378YBS	1.86505	0.938311	2	NOL12	0.306931
eQTL	ENCFF220URC	4.20981	0.468108	19	FAM120A	0.306931
eQTL	ENCFF813UWE	1.02654	0.349101	8	EFTUD2	0.306931
eQTL	ENCFF228PAK	2.90497	0.536542	12	IGF2BP1	0.306931
eQTL	ENCFF762LTO	2.47233	0.500911	10	XRN2	0.306931
eQTL	ENCFF207WMH	2.60268	0.479655	11	SF3A3	0.306931
eQTL	ENCFF430GFT	1.68683	0.683648	4	DHX30	0.306931
eQTL	ENCFF025FNK	2.87308	0.673411	5	FUBP3	0.306931
eQTL	ENCFF662CVN	5.5188	0.523742	20	PUM2	0.306931
eQTL	ENCFF977KIJ	1.47296	0.713277	3	FKBP4	0.306931
eQTL	ENCFF228FGP	2.43215	0.460073	14	RBFOX2	0.306931
eQTL	ENCFF333GSE	3.29086	0.594334	9	MTPAP	0.306931
eQTL	ENCFF465QMA	2.99749	0.669843	9	FASTKD2	0.306931
eQTL	ENCFF344PIE	2.35768	0.398406	14	SF3B4	0.306931
eQTL	ENCFF586WCC	1.8429	0.67417	4	CDC40	0.306931
eQTL	ENCFF629EPY	3.78564	0.640196	8	DDX6	0.306931
eQTL	ENCFF745LHE	2.41343	0.41264	12	GTF2F1	0.306931
eQTL	ENCFF117KLF	3.87331	0.404271	19	LSM11	0.306931
eQTL	ENCFF045FDJ	1.26768	0.865056	2	FASTKD2	0.306931
eQTL	ENCFF377TSD	0.692591	0.822778	1	ZRANB2	0.306931
eQTL	ENCFF508JRE	2.03991	0.401821	15	NKRF	0.306931
eQTL	ENCFF299YME	4.58073	0.316947	53	UPF1	0.306931
eQTL	ENCFF154QAS	0	NA	0	TROVE2	0.306931
eQTL	ENCFF202HXA	1.94119	0.448973	8	TIA1	0.306931
eQTL	ENCFF639WJL	2.8862	0.29146	34	RBFOX2	0.306931
eQTL	ENCFF316ZTK	5.49806	1.74239	2	HLTF	0.306931
eQTL	ENCFF780LWA	1.89457	0.395316	10	PTBP1	0.306931
eQTL	ENCFF121SZH	2.2604	0.374046	15	DROSHA	0.306931
eQTL	ENCFF755NIP	0	NA	0	HNRNPU	0.306931
eQTL	ENCFF004VCQ	2.13741	0.394648	14	GTF2F1	0.306931
eQTL	ENCFF560JGB	2.0983	0.28199	25	FAM120A	0.306931
eQTL	ENCFF197CXZ	1.14298	0.768095	2	EIF3D	0.306931
eQTL	ENCFF032ESQ	2.28839	0.448261	10	XPO5	0.306931
eQTL	ENCFF133LPV	0	NA	0	LARP7	0.306931
eQTL	ENCFF654XEU	2.12561	0.457913	10	ILF3	0.306931
eQTL	ENCFF858JIO	1.14294	0.351696	8	EIF4G2	0.306931
eQTL	ENCFF176BGN	2.16328	0.287312	32	PCBP2	0.306931
eQTL	ENCFF104SVF	2.29839	0.621967	6	RBM22	0.306931
eQTL	ENCFF251ECY	4.4315	0.89874	5	GRSF1	0.306931
eQTL	ENCFF041WQX	6.23474	0.828512	8	NOLC1	0.306931
eQTL	ENCFF965TAV	3.79134	0.561872	12	DKC1	0.306931
eQTL	ENCFF138HJK	0.924405	0.802633	1	AARS	0.306931
eQTL	ENCFF201QGX	1.14925	0.471843	5	AKAP8L	0.306931
eQTL	ENCFF861DAK	1.57374	0.370204	11	HNRNPK	0.306931
eQTL	ENCFF577BHE	3.93868	1.31966	2	TBRG4	0.306931
eQTL	ENCFF213AZD	0	NA	0	TAF15	0.306931
eQTL	ENCFF189VWQ	8.88645	1.46589	4	SMNDC1	0.306931
eQTL	ENCFF636QVD	3.47441	0.596246	10	HNRNPK	0.306931
eQTL	ENCFF420KON	1.51563	0.745258	3	SRSF7	0.306931
eQTL	ENCFF860RNX	0.576731	0.440167	3	AGGF1	0.306931
eQTL	ENCFF418OUX	5.50626	1.30736	3	CPSF6	0.306931
eQTL	ENCFF028DNT	1.32238	1.10945	1	TRA2A	0.306931
eQTL	ENCFF601TGO	10.1551	0.418204	57	DDX3X	0.306931
eQTL	ENCFF282DBV	4.14186	0.672716	8	SRSF1	0.306931
eQTL	ENCFF891WAN	0	NA	0	SBDS	0.306931
eQTL	ENCFF949HCV	2.36362	1.43435	1	HNRNPUL1	0.306931
eQTL	ENCFF914IQD	5.71535	0.329771	47	YBX3	0.306931
eQTL	ENCFF769QQG	1.10138	0.936865	1	UCHL5	0.306931
eQTL	ENCFF298PPE	4.60279	1.97436	1	GNL3	0.306931
eQTL	ENCFF634TPL	1.76775	0.257478	25	KHSRP	0.306931
eQTL	ENCFF708YRH	1.8066	0.326567	18	CSTF2T	0.306931
eQTL	ENCFF216WAA	1.32077	0.336312	11	PTBP1	0.306931
eQTL	ENCFF240AIR	1.96648	0.211559	44	CSTF2T	0.306931
eQTL	ENCFF068FVA	3.2681	0.546004	10	IGF2BP1	0.306931
eQTL	ENCFF799XKD	1.45263	1.26126	1	DGCR8	0.306931
eQTL	ENCFF407BEZ	0	NA	0	HNRNPUL1	0.306931
eQTL	ENCFF946ENX	4.91985	1.02126	6	SRSF9	0.306931
eQTL	ENCFF190SDC	1.17508	0.68673	3	SF3B1	0.306931
eQTL	ENCFF703NTG	1.44109	0.429128	7	DDX59	0.306931
eQTL	ENCFF938HFA	2.24272	0.325989	19	NONO	0.306931
eQTL	ENCFF251QBU	2.55039	1.02965	2	TIA1	0.306931
eQTL	ENCFF938ROF	1.47305	0.753153	3	LSM11	0.306931
eQTL	ENCFF183VLS	2.12642	0.392075	11	QKI	0.306931
eQTL	ENCFF659WCC	0	NA	0	TAF15	0.306931
eQTL	ENCFF419ZVO	0.804473	0.525859	3	SLTM	0.306931
eQTL	ENCFF717ZFI	1.88056	0.334974	18	EWSR1	0.306931
eQTL	ENCFF569JRG	1.64954	0.545215	5	ILF3	0.306931
eQTL	ENCFF409XTN	0	NA	0	YWHAG	0.306931
eQTL	ENCFF892XDU	1.41965	0.368135	9	HNRNPM	0.306931
eQTL	ENCFF277PGA	1.41643	0.346793	12	SUGP2	0.306931
eQTL	ENCFF286KRK	0.256329	0.46166	1	AGGF1	0.306931
eQTL	ENCFF990NBL	1.1009	0.99585	1	DGCR8	0.306931
eQTL	ENCFF487JJR	1.37611	0.711168	3	SLTM	0.306931
eQTL	ENCFF131SXQ	0.989717	0.292628	9	HNRNPM	0.306931
eQTL	ENCFF393WWU	1.26848	0.387923	9	TARDBP	0.306931
eQTL	ENCFF788NZP	1.5609	0.513945	5	SFPQ	0.306931
eQTL	ENCFF021GVX	0.446927	0.645807	1	SAFB2	0.306931
eQTL	ENCFF805JUH	1.34649	0.714874	3	TBRG4	0.306931
eQTL	ENCFF576LCX	2.60524	0.550743	7	HNRNPC	0.306931
eQTL	ENCFF614IEN	1.12212	0.478061	5	EXOSC5	0.306931
eQTL	ENCFF178AAX	1.18843	1.08544	1	BCCIP	0.306931
eQTL	ENCFF935NXO	0	NA	0	FXR1	0.306931
eQTL	ENCFF924ZOP	0	NA	0	HNRNPA1	0.306931
eQTL	ENCFF697CNE	0	NA	0	HNRNPA1	0.306931
eQTL	ENCFF568MGU	0	NA	0	HNRNPU	0.306931
eQTL	ENCFF164NCN	0	NA	0	KHDRBS1	0.306931
eQTL	ENCFF397HOJ	7.91859	2.92684	1	NPM1	0.306931
eQTL	ENCFF527HFU	0	NA	0	POLR2G	0.306931
eQTL	ENCFF028OXA	0	NA	0	PPIL4	0.306931
eQTL	ENCFF877UIT	0	NA	0	PUS1	0.306931
eQTL	ENCFF992VMD	1.45247	0.808802	2	QKI	0.306931
eQTL	ENCFF655CVS	5.54857	2.11972	1	RBM5	0.306931
eQTL	ENCFF390SSK	6.16044	2.43119	1	RPS11	0.306931
eQTL	ENCFF347INC	5.48739	1.61174	2	TROVE2	0.306931
eQTL	ENCFF469LWT	0	NA	0	XRCC6	0.306931

## Sheet: Tss
method	tss_distance	col1
sQTL	114.982	gold
sQTL	76.201	gold
sQTL	169.592	gold
sQTL	42.036	gold
sQTL	40.502	gold
sQTL	1.537	gold
sQTL	16.028	gold
sQTL	2.875	gold
sQTL	5.86	gold
sQTL	1.762	gold
sQTL	22.693	gold
sQTL	15.629	gold
sQTL	32.566	gold
sQTL	18.187	gold
sQTL	2.146	gold
sQTL	0.56	gold
sQTL	3.62	gold
sQTL	0.243	gold
sQTL	0.379	gold
sQTL	13.482	gold
sQTL	115.862	gold
sQTL	4.816	gold
sQTL	59.918	gold
sQTL	5.58	gold
sQTL	8.766	gold
sQTL	22.747	gold
sQTL	3.588	gold
sQTL	94.164	gold
sQTL	9.259	gold
sQTL	23.439	gold
sQTL	33.658	gold
sQTL	29.068	gold
sQTL	1.743	gold
sQTL	11.642	gold
sQTL	51.54	gold
sQTL	43.089	gold
sQTL	12.299	gold
sQTL	20.177	gold
sQTL	11.372	gold
sQTL	9.52	gold
sQTL	2.788	gold
sQTL	20.846	gold
sQTL	52.339	gold
sQTL	2.977	gold
sQTL	10.64	gold
sQTL	100.716	gold
sQTL	23.041	gold
sQTL	2.281	gold
sQTL	38.951	gold
sQTL	3.786	gold
sQTL	20.106	gold
sQTL	16.201	gold
sQTL	0.585	gold
sQTL	108.718	gold
sQTL	13.48	gold
sQTL	317.139	gold
sQTL	71.201	gold
sQTL	1.205	gold
sQTL	1.558	gold
sQTL	7.844	gold
sQTL	0.576	gold
sQTL	20.03	gold
sQTL	0.589	gold
sQTL	16.814	gold
sQTL	3.148	gold
sQTL	0.505	gold
sQTL	138.078	gold
sQTL	89.353	gold
sQTL	117.371	gold
sQTL	44.212	gold
sQTL	44.888	gold
sQTL	4.677	gold
sQTL	12.879	gold
sQTL	14.24	gold
sQTL	119.526	gold
sQTL	42.152	gold
sQTL	11.747	gold
sQTL	10.665	gold
sQTL	0.062	gold
sQTL	21.922	gold
sQTL	40.304	gold
sQTL	104.744	gold
sQTL	106.812	gold
sQTL	5.303	gold
sQTL	45.424	gold
sQTL	7.622	gold
sQTL	476.844	gold
sQTL	21.378	gold
sQTL	5.835	gold
sQTL	15.859	gold
sQTL	36.656	gold
sQTL	118.363	gold
sQTL	0.029	gold
sQTL	40.199	gold
sQTL	3.288	gold
sQTL	26.234	gold
sQTL	102.881	gold
sQTL	38.797	gold
sQTL	157.739	gold
sQTL	18.564	gold
sQTL	32.985	gold
sQTL	110.15	gold
sQTL	200.454	gold
sQTL	6.066	gold
sQTL	32.05	gold
sQTL	8.256	gold
sQTL	32.411	gold
sQTL	1867.07	gold
sQTL	19.223	gold
sQTL	14.212	gold
sQTL	40.807	gold
sQTL	38.186	gold
sQTL	0.573	gold
sQTL	17.99	gold
sQTL	22.695	gold
sQTL	2.023	gold
sQTL	8.226	gold
sQTL	24.717	gold
sQTL	146.811	gold
sQTL	57.337	gold
sQTL	1.929	gold
sQTL	116.31	gold
sQTL	260.645	gold
sQTL	42.657	gold
sQTL	58.023	gold
sQTL	25.257	gold
sQTL	3.136	gold
sQTL	18.1	gold
sQTL	36.467	gold
sQTL	55.845	gold
sQTL	2.532	gold
sQTL	0.793	gold
sQTL	31.436	gold
sQTL	1.167	gold
sQTL	179.734	gold
sQTL	5.317	gold
sQTL	1.185	gold
sQTL	84.92	gold
sQTL	30.372	gold
sQTL	42.757	gold
sQTL	146.108	gold
sQTL	132.287	gold
sQTL	336.137	gold
sQTL	125.654	gold
sQTL	9.049	gold
sQTL	0.121	gold
sQTL	215.328	gold
sQTL	27.233	gold
sQTL	2.971	gold
sQTL	42.541	gold
sQTL	39.495	gold
sQTL	161.533	gold
sQTL	269.246	gold
sQTL	26.322	gold
sQTL	5.226	gold
sQTL	4.798	gold
sQTL	5.705	gold
sQTL	22.336	gold
sQTL	153.527	gold
sQTL	119.742	gold
sQTL	49.885	gold
sQTL	28.872	gold
sQTL	54.702	gold
sQTL	21.879	gold
sQTL	22.916	gold
sQTL	1.519	gold
sQTL	7.734	gold
sQTL	41.445	gold
sQTL	0.434	gold
sQTL	69.708	gold
sQTL	46.815	gold
sQTL	125.324	gold
sQTL	33.564	gold
sQTL	40.189	gold
sQTL	42.972	gold
sQTL	95.628	gold
sQTL	1.49	gold
sQTL	1.057	gold
sQTL	68.445	gold
sQTL	19.962	gold
sQTL	25.996	gold
sQTL	0.516	gold
sQTL	15.709	gold
sQTL	144.92	gold
sQTL	103.332	gold
sQTL	1942.48	gold
sQTL	14.751	gold
sQTL	16	gold
sQTL	70.353	gold
sQTL	0.494	gold
sQTL	108.659	gold
sQTL	25.674	gold
sQTL	82.183	gold
sQTL	58.095	gold
sQTL	7.588	gold
sQTL	2.781	gold
sQTL	25.453	gold
sQTL	2.638	gold
sQTL	7.486	gold
sQTL	4.274	gold
sQTL	81.094	gold
sQTL	23.468	gold
sQTL	68.407	gold
sQTL	23.83	gold
sQTL	139.048	gold
sQTL	11.784	gold
sQTL	24.937	gold
sQTL	30.758	gold
sQTL	42.66	gold
sQTL	22.179	gold
sQTL	31.379	gold
sQTL	0.941	gold
sQTL	99.271	gold
sQTL	14.217	gold
sQTL	20.051	gold
sQTL	48.183	gold
sQTL	56.936	gold
sQTL	0.376	gold
sQTL	57.224	gold
sQTL	48.617	gold
sQTL	16.03	gold
sQTL	206.985	gold
sQTL	88.906	gold
sQTL	0.099	gold
sQTL	9.056	gold
sQTL	1282.9	gold
sQTL	47.311	gold
sQTL	8.833	gold
sQTL	0.174	gold
sQTL	7.769	gold
sQTL	4.647	gold
sQTL	25.838	gold
sQTL	13.161	gold
sQTL	1.632	gold
sQTL	4.561	gold
sQTL	56.302	gold
sQTL	168.574	gold
sQTL	225.413	gold
sQTL	35.85	gold
sQTL	31.798	gold
sQTL	54.882	gold
sQTL	30.64	gold
sQTL	40.117	gold
sQTL	31.622	gold
sQTL	63.541	gold
sQTL	30.695	gold
sQTL	10.446	gold
sQTL	68.424	gold
sQTL	17.384	gold
sQTL	27.675	gold
sQTL	4.861	gold
sQTL	36.847	gold
sQTL	39.015	gold
sQTL	3.449	gold
sQTL	5.402	gold
sQTL	171.727	gold
sQTL	92.73	gold
sQTL	2.413	gold
sQTL	28.04	gold
sQTL	44.14	gold
sQTL	25.291	gold
sQTL	74.961	gold
sQTL	41.72	gold
sQTL	5.185	gold
sQTL	7.006	gold
sQTL	28.128	gold
sQTL	20.254	gold
sQTL	6.262	gold
sQTL	16.888	gold
sQTL	345.448	gold
sQTL	11.43	gold
sQTL	4.843	gold
sQTL	41.653	gold
sQTL	69.098	gold
sQTL	22.593	gold
sQTL	12.466	gold
sQTL	19.452	gold
sQTL	16.528	gold
sQTL	48.301	gold
sQTL	73.108	gold
sQTL	4.346	gold
sQTL	11.292	gold
sQTL	19.262	gold
sQTL	154.584	gold
sQTL	20.546	gold
sQTL	8.109	gold
sQTL	39.099	gold
sQTL	26.153	gold
sQTL	4.722	gold
sQTL	1.494	gold
sQTL	44.99	gold
sQTL	74.799	gold
sQTL	55.859	gold
sQTL	7.774	gold
sQTL	15.513	gold
sQTL	64.981	gold
sQTL	74.246	gold
sQTL	22.942	gold
sQTL	14.811	gold
sQTL	41.819	gold
sQTL	11.582	gold
sQTL	136.187	gold
sQTL	30.837	gold
sQTL	32.535	gold
sQTL	63.451	gold
sQTL	4.331	gold
sQTL	0.602	gold
sQTL	57.09	gold
sQTL	268.804	gold
sQTL	11.254	gold
sQTL	2.522	gold
sQTL	15.143	gold
sQTL	91.468	gold
sQTL	20.014	gold
sQTL	1.511	gold
sQTL	33.514	gold
sQTL	20.39	gold
sQTL	4.32	gold
sQTL	15.207	gold
sQTL	15.68	gold
sQTL	82.191	gold
sQTL	0.871	gold
sQTL	189.785	gold
sQTL	14.25	gold
sQTL	194.214	gold
sQTL	89.631	gold
sQTL	26.194	gold
sQTL	151.403	gold
sQTL	145.465	gold
sQTL	6.629	gold
sQTL	39.326	gold
sQTL	0.521	gold
sQTL	9.315	gold
sQTL	13.325	gold
sQTL	171.463	gold
sQTL	11.331	gold
sQTL	26.217	gold
sQTL	118.011	gold
sQTL	4.375	gold
sQTL	2.488	gold
sQTL	5.006	gold
sQTL	23.84	gold
sQTL	1.026	gold
sQTL	0.96	gold
sQTL	221.781	gold
sQTL	1.374	gold
sQTL	6.619	gold
sQTL	7.195	gold
sQTL	60.615	gold
sQTL	230.43	gold
sQTL	21.252	gold
sQTL	2.661	gold
sQTL	29.316	gold
sQTL	0.362	gold
sQTL	33.315	gold
sQTL	11.077	gold
sQTL	7.994	gold
sQTL	9.088	gold
sQTL	43.754	gold
sQTL	92.074	gold
sQTL	20.009	gold
sQTL	1.621	gold
sQTL	437.65	gold
sQTL	4.121	gold
sQTL	69.233	gold
sQTL	35.459	gold
sQTL	334.871	gold
sQTL	26.873	gold
sQTL	4.757	gold
sQTL	10.911	gold
sQTL	18.167	gold
sQTL	10.637	gold
sQTL	5.121	gold
sQTL	17.191	gold
sQTL	17.785	gold
sQTL	0.414	gold
sQTL	41.921	gold
sQTL	1.815	gold
sQTL	17.722	gold
sQTL	6.623	gold
sQTL	99.552	gold
sQTL	39.004	gold
sQTL	42.543	gold
sQTL	19.959	gold
sQTL	0.73	gold
sQTL	43.308	gold
sQTL	144.829	gold
sQTL	5.047	gold
sQTL	1448.96	gold
sQTL	155.477	gold
sQTL	100.519	gold
sQTL	245.446	gold
sQTL	173.008	gold
sQTL	172.601	gold
sQTL	2.182	gold
sQTL	62.748	gold
sQTL	35.727	gold
sQTL	13.689	gold
sQTL	24.89	gold
sQTL	24.492	gold
sQTL	86.392	gold
sQTL	77.755	gold
sQTL	10.945	gold
sQTL	6.507	gold
sQTL	37.644	gold
sQTL	2.385	gold
sQTL	46.012	gold
sQTL	71.389	gold
sQTL	6.583	gold
sQTL	2.188	gold
sQTL	26.325	gold
sQTL	31.149	gold
sQTL	137.588	gold
sQTL	60.755	gold
sQTL	45.512	gold
sQTL	45.234	gold
sQTL	159.404	gold
sQTL	66.91	gold
sQTL	0.121	gold
sQTL	76.351	gold
sQTL	2.675	gold
sQTL	29.708	gold
sQTL	93.065	gold
sQTL	0.55	gold
sQTL	16.137	gold
sQTL	62.284	gold
sQTL	32.419	gold
sQTL	69.397	gold
sQTL	52.068	gold
sQTL	191.031	gold
sQTL	540.46	gold
sQTL	1.554	gold
sQTL	275.474	gold
sQTL	32.755	gold
sQTL	133.241	gold
sQTL	125.2	gold
sQTL	72.527	gold
sQTL	142.196	gold
sQTL	28.362	gold
sQTL	162.497	gold
sQTL	40.204	gold
sQTL	222.948	gold
sQTL	32.889	gold
sQTL	77.229	gold
sQTL	95.4	gold
sQTL	28.182	gold
sQTL	12.661	gold
sQTL	587.566	gold
sQTL	52.476	gold
sQTL	1.838	gold
sQTL	37.286	gold
sQTL	19.901	gold
sQTL	110.458	gold
sQTL	74.441	gold
sQTL	7.167	gold
sQTL	104.536	gold
sQTL	69.176	gold
sQTL	70.605	gold
sQTL	10.929	gold
sQTL	39.744	gold
sQTL	517.929	gold
sQTL	291.526	gold
sQTL	69.144	gold
sQTL	0.345	gold
sQTL	244.003	gold
sQTL	1.077	gold
sQTL	36.016	gold
sQTL	36.332	gold
sQTL	44.454	gold
sQTL	19.612	gold
sQTL	17.504	gold
sQTL	410.964	gold
sQTL	83.441	gold
sQTL	13.618	gold
sQTL	505.319	gold
sQTL	164.288	gold
sQTL	1.215	gold
sQTL	277.345	gold
sQTL	1456.53	gold
sQTL	61.198	gold
sQTL	113.633	gold
sQTL	15.175	gold
sQTL	21.312	gold
sQTL	12.839	gold
sQTL	114.885	gold
sQTL	362.347	gold
sQTL	12.48	gold
sQTL	5.529	gold
sQTL	17.294	gold
sQTL	46.888	gold
sQTL	40.755	gold
sQTL	0.492	gold
sQTL	0.431	gold
sQTL	37.15	gold
sQTL	24.974	gold
sQTL	1.493	gold
sQTL	129.328	gold
sQTL	0.023	gold
sQTL	146.871	gold
sQTL	82.616	gold
sQTL	64.659	gold
sQTL	24.872	gold
sQTL	39.794	gold
sQTL	19.169	gold
sQTL	63.531	gold
sQTL	85.861	gold
sQTL	0.121	gold
sQTL	140.203	gold
sQTL	39.005	gold
sQTL	2.327	gold
sQTL	167.374	gold
sQTL	28.655	gold
sQTL	77.07	gold
sQTL	14.669	gold
sQTL	13.759	gold
sQTL	150.268	gold
sQTL	128.244	gold
sQTL	96.185	gold
sQTL	18.117	gold
sQTL	7.048	gold
sQTL	34.629	gold
sQTL	122.497	gold
sQTL	34.698	gold
sQTL	24.955	gold
sQTL	0.659	gold
sQTL	40.133	gold
sQTL	16.766	gold
sQTL	203.134	gold
sQTL	36.441	gold
sQTL	72.461	gold
sQTL	1.449	gold
sQTL	211.509	gold
sQTL	80.507	gold
sQTL	12.309	gold
sQTL	111.41	gold
sQTL	39.987	gold
sQTL	33.74	gold
sQTL	19.093	gold
sQTL	189.725	gold
sQTL	45.371	gold
sQTL	23.684	gold
sQTL	72.654	gold
sQTL	93.818	gold
sQTL	51.717	gold
sQTL	236.701	gold
sQTL	16.758	gold
sQTL	34.552	gold
sQTL	5.122	gold
sQTL	51.641	gold
sQTL	43.373	gold
sQTL	3.124	gold
sQTL	148	gold
sQTL	13.522	gold
sQTL	5.164	gold
sQTL	81.77	gold
sQTL	10.44	gold
sQTL	29.801	gold
sQTL	21.841	gold
sQTL	0.672	gold
sQTL	108.394	gold
sQTL	0.297	gold
sQTL	81.298	gold
sQTL	145.003	gold
sQTL	2.048	gold
sQTL	31.545	gold
sQTL	28.133	gold
sQTL	104.453	gold
sQTL	0.828	gold
sQTL	8.883	gold
sQTL	141.024	gold
sQTL	29.372	gold
sQTL	1.248	gold
sQTL	8.722	gold
sQTL	210.526	gold
sQTL	5.885	gold
sQTL	75.091	gold
sQTL	42.402	gold
sQTL	19.104	gold
sQTL	130.763	gold
sQTL	55.045	gold
sQTL	29.763	gold
sQTL	5.612	gold
sQTL	7.03	gold
sQTL	71.531	gold
sQTL	4.015	gold
sQTL	25.997	gold
sQTL	7.278	gold
sQTL	22.38	gold
sQTL	3.374	gold
sQTL	10.659	gold
sQTL	12.979	gold
sQTL	1.639	gold
sQTL	33.976	gold
sQTL	14.184	gold
sQTL	0.688	gold
sQTL	16.724	gold
sQTL	8.163	gold
sQTL	35.079	gold
sQTL	8.154	gold
sQTL	0.287	gold
sQTL	42.937	gold
sQTL	30.069	gold
sQTL	14.842	gold
sQTL	45.785	gold
sQTL	48.333	gold
sQTL	28.337	gold
sQTL	6.812	gold
sQTL	7.309	gold
sQTL	10.374	gold
sQTL	44.056	gold
sQTL	13.908	gold
sQTL	60.044	gold
sQTL	3.704	gold
sQTL	174.432	gold
sQTL	146.964	gold
sQTL	4.747	gold
sQTL	14.851	gold
sQTL	0.783	gold
sQTL	6.669	gold
sQTL	124.056	gold
sQTL	237.343	gold
sQTL	86.691	gold
sQTL	74.107	gold
sQTL	13.56	gold
sQTL	2.343	gold
sQTL	14.17	gold
sQTL	65.607	gold
sQTL	449.96	gold
sQTL	13.42	gold
sQTL	3.924	gold
sQTL	0.554	gold
sQTL	46.957	gold
sQTL	66.106	gold
sQTL	69.428	gold
sQTL	65.392	gold
sQTL	9.852	gold
sQTL	3.973	gold
sQTL	32.845	gold
sQTL	13.476	gold
sQTL	15.211	gold
sQTL	34.932	gold
sQTL	77.427	gold
sQTL	2.388	gold
sQTL	16.314	gold
sQTL	158.628	gold
sQTL	178.892	gold
sQTL	63.631	gold
sQTL	110.736	gold
sQTL	49.333	gold
sQTL	87.038	gold
sQTL	657.648	gold
sQTL	103.881	gold
sQTL	21.476	gold
sQTL	166.034	gold
sQTL	29.845	gold
sQTL	278.038	gold
sQTL	34.152	gold
sQTL	1521.76	gold
sQTL	607.642	gold
sQTL	1684.35	gold
sQTL	1146.98	gold
sQTL	46.741	gold
sQTL	20.92	gold
sQTL	867.995	gold
sQTL	9.415	gold
sQTL	4.272	gold
sQTL	1905.52	gold
sQTL	1627.47	gold
sQTL	1924.23	gold
sQTL	174.103	gold
sQTL	687.289	gold
sQTL	185.81	gold
sQTL	2.866	gold
sQTL	0.231	gold
sQTL	226.724	gold
sQTL	1548.39	gold
sQTL	7.979	gold
sQTL	119.135	gold
sQTL	49.645	gold
sQTL	167.027	gold
sQTL	1652.99	gold
sQTL	1547.59	gold
sQTL	142.674	gold
sQTL	875.61	gold
sQTL	25.36	gold
sQTL	1931.67	gold
sQTL	18.936	gold
sQTL	91.295	gold
sQTL	70.365	gold
sQTL	63.431	gold
sQTL	24.465	gold
sQTL	4.49	gold
sQTL	248.563	gold
sQTL	1133.09	gold
sQTL	28.037	gold
sQTL	607.237	gold
sQTL	1768.51	gold
sQTL	1648.85	gold
sQTL	75.38	gold
sQTL	4.112	gold
sQTL	506.645	gold
sQTL	260.083	gold
sQTL	81.233	gold
sQTL	14.279	gold
sQTL	1959.85	gold
sQTL	71.698	gold
sQTL	3.813	gold
sQTL	46.033	gold
sQTL	49.096	gold
sQTL	38.794	gold
sQTL	3.233	gold
sQTL	0.196	gold
sQTL	9.934	gold
sQTL	0.278	gold
sQTL	41.534	gold
sQTL	10.179	gold
sQTL	201.797	gold
sQTL	2.239	gold
sQTL	109.96	gold
sQTL	7.908	gold
sQTL	110.987	gold
sQTL	9.514	gold
sQTL	6.54	gold
sQTL	15.986	gold
sQTL	21.461	gold
sQTL	3.45	gold
sQTL	22.779	gold
sQTL	26.759	gold
sQTL	6.292	gold
sQTL	0.058	gold
sQTL	86.784	gold
sQTL	3.48	gold
sQTL	31.912	gold
sQTL	10.281	gold
sQTL	53.403	gold
sQTL	17.614	gold
sQTL	26.672	gold
sQTL	11.693	gold
sQTL	17.368	gold
sQTL	0.972	gold
sQTL	2.365	gold
sQTL	63.979	gold
sQTL	169.529	gold
sQTL	9.452	gold
sQTL	1.172	gold
sQTL	6.031	gold
sQTL	9.213	gold
sQTL	8.043	gold
sQTL	3.559	gold
sQTL	30.666	gold
sQTL	116.747	gold
sQTL	6.571	gold
sQTL	9.608	gold
sQTL	25.21	gold
sQTL	4.188	gold
sQTL	0.043	gold
sQTL	25.216	gold
sQTL	10.701	gold
sQTL	10.701	gold
sQTL	0.077	gold
sQTL	26.383	gold
sQTL	36.095	gold
sQTL	44.223	gold
sQTL	65.026	gold
sQTL	4.707	gold
sQTL	6	gold
sQTL	1.27	gold
sQTL	10.266	gold
sQTL	5.875	gold
sQTL	9.672	gold
sQTL	6.133	gold
sQTL	3.503	gold
sQTL	10.484	gold
sQTL	45.135	gold
sQTL	0.973	gold
sQTL	0.676	gold
sQTL	0.453	gold
sQTL	11.006	gold
sQTL	310.632	gold
sQTL	16.844	gold
sQTL	8.964	gold
sQTL	161.477	gold
sQTL	8.794	gold
sQTL	130.713	gold
sQTL	13.227	gold
sQTL	60.948	gold
sQTL	55.17	gold
sQTL	7.629	gold
sQTL	23.337	gold
sQTL	23.348	gold
sQTL	23.145	gold
sQTL	1.542	gold
sQTL	18.608	gold
sQTL	59.761	gold
sQTL	44.172	gold
sQTL	42.531	gold
sQTL	6.534	gold
sQTL	3.092	gold
sQTL	3.932	gold
sQTL	8.025	gold
sQTL	0.565	gold
sQTL	11.391	gold
sQTL	15.01	gold
sQTL	19.506	gold
sQTL	116.246	gold
sQTL	12.678	gold
sQTL	52.408	gold
sQTL	5.935	gold
sQTL	16.618	gold
sQTL	38.752	gold
sQTL	1.256	gold
sQTL	54.649	gold
sQTL	2.014	gold
sQTL	7.319	gold
sQTL	10.914	gold
sQTL	22.833	gold
sQTL	2.594	gold
sQTL	178.619	gold
sQTL	9.154	gold
sQTL	7.959	gold
sQTL	27.885	gold
sQTL	17.402	gold
sQTL	0.232	gold
sQTL	62.387	gold
sQTL	0.685	gold
sQTL	0.124	gold
sQTL	51.237	gold
sQTL	9.141	gold
sQTL	16.622	gold
sQTL	1.329	gold
sQTL	1.038	gold
sQTL	12.163	gold
sQTL	0.985	gold
sQTL	12.425	gold
sQTL	68.63	gold
sQTL	10.485	gold
sQTL	186.189	gold
sQTL	292.784	gold
sQTL	2.87	gold
sQTL	37.223	gold
sQTL	34.908	gold
sQTL	28.183	gold
sQTL	13.744	gold
sQTL	6.883	gold
sQTL	0.048	gold
sQTL	51.985	gold
sQTL	1.016	gold
sQTL	8.386	gold
sQTL	109.841	gold
sQTL	68.627	gold
sQTL	17.153	gold
sQTL	61.829	gold
sQTL	15.113	gold
sQTL	10.493	gold
sQTL	63.757	gold
sQTL	2.382	gold
sQTL	18.822	gold
sQTL	59.174	gold
sQTL	3.963	gold
sQTL	71.78	gold
sQTL	130.252	gold
sQTL	16.921	gold
sQTL	18.416	gold
sQTL	3.637	gold
sQTL	56.15	gold
sQTL	32.909	gold
sQTL	38.178	gold
sQTL	43.765	gold
sQTL	40.616	gold
sQTL	190.243	gold
sQTL	116.37	gold
sQTL	38.312	gold
sQTL	42.503	gold
sQTL	0.515	gold
sQTL	14.16	gold
sQTL	52.907	gold
sQTL	20.603	gold
sQTL	125.653	gold
sQTL	15.102	gold
sQTL	0.866	gold
sQTL	146.586	gold
sQTL	63.013	gold
sQTL	11.13	gold
sQTL	22.384	gold
sQTL	58.687	gold
sQTL	115.752	gold
sQTL	3.415	gold
sQTL	92.558	gold
sQTL	72.192	gold
sQTL	836.302	gold
sQTL	9.884	gold
sQTL	411.359	gold
sQTL	140.251	gold
sQTL	362.15	gold
sQTL	38.614	gold
sQTL	51.051	gold
sQTL	77.202	gold
sQTL	22.584	gold
sQTL	263.788	gold
sQTL	110.094	gold
sQTL	47.288	gold
sQTL	4.744	gold
sQTL	127.063	gold
sQTL	166.068	gold
sQTL	81.196	gold
sQTL	0.03	gold
sQTL	5.451	gold
sQTL	47.374	gold
sQTL	46.087	gold
sQTL	119.903	gold
sQTL	43.64	gold
sQTL	30.045	gold
sQTL	23.661	gold
sQTL	42.477	gold
sQTL	23.47	gold
sQTL	475.934	gold
sQTL	13.054	gold
sQTL	1.373	gold
sQTL	253.051	gold
sQTL	0.068	gold
sQTL	3.872	gold
sQTL	37.739	gold
sQTL	99.097	gold
sQTL	71.032	gold
sQTL	2.744	gold
sQTL	7.583	gold
sQTL	3.125	gold
sQTL	60.143	gold
sQTL	68.197	gold
sQTL	3.15	gold
sQTL	49.305	gold
sQTL	74.661	gold
sQTL	50.83	gold
sQTL	64.431	gold
sQTL	190.945	gold
sQTL	14.115	gold
sQTL	149.168	gold
sQTL	102.299	gold
sQTL	47.257	gold
sQTL	244.195	gold
sQTL	41.321	gold
sQTL	42.425	gold
sQTL	0.259	gold
sQTL	213.774	gold
sQTL	2.745	gold
sQTL	9.404	gold
sQTL	4.75	gold
sQTL	21.502	gold
sQTL	29.98	gold
sQTL	16.594	gold
sQTL	36.113	gold
sQTL	1.577	gold
sQTL	18.332	gold
sQTL	11.031	gold
sQTL	173.689	gold
sQTL	49.565	gold
sQTL	1.079	gold
sQTL	31.34	gold
sQTL	4.896	gold
sQTL	14.355	gold
sQTL	1.101	gold
sQTL	8.876	gold
sQTL	66.871	gold
sQTL	74.207	gold
sQTL	1.082	gold
sQTL	3.557	gold
sQTL	0.398	gold
sQTL	11.678	gold
sQTL	49.471	gold
sQTL	25.433	gold
sQTL	2.198	gold
sQTL	63.363	gold
sQTL	0.528	gold
sQTL	71.226	gold
sQTL	44.629	gold
sQTL	8.7	gold
sQTL	113.017	gold
sQTL	30.584	gold
sQTL	172.523	gold
sQTL	30.518	gold
sQTL	39.272	gold
sQTL	38.438	gold
sQTL	19.032	gold
sQTL	14.092	gold
sQTL	1.054	gold
sQTL	13.303	gold
sQTL	40.097	gold
sQTL	5.344	gold
sQTL	17.537	gold
sQTL	0.268	gold
sQTL	0.045	gold
sQTL	12.625	gold
sQTL	7.176	gold
sQTL	0.967	gold
sQTL	42.745	gold
sQTL	60.441	gold
sQTL	126.573	gold
sQTL	17.759	gold
sQTL	137.28	gold
sQTL	21.68	gold
sQTL	38.563	gold
sQTL	12.32	gold
sQTL	29.441	gold
sQTL	0.093	gold
sQTL	4.769	gold
sQTL	18.638	gold
sQTL	0.361	gold
sQTL	73.35	gold
sQTL	84.304	gold
sQTL	14.947	gold
sQTL	63.673	gold
sQTL	17.577	gold
sQTL	0.053	gold
sQTL	9.613	gold
sQTL	70.65	gold
sQTL	63.389	gold
sQTL	13.205	gold
sQTL	10.838	gold
sQTL	2.679	gold
sQTL	3.249	gold
sQTL	22.538	gold
sQTL	5.686	gold
sQTL	5.23	gold
sQTL	42.635	gold
sQTL	96.643	gold
sQTL	163.918	gold
sQTL	261.77	gold
sQTL	184.002	gold
sQTL	152.041	gold
sQTL	12.748	gold
sQTL	79.791	gold
sQTL	55.391	gold
sQTL	1.6	gold
sQTL	12.41	gold
sQTL	34.24	gold
sQTL	81.354	gold
sQTL	19.676	gold
sQTL	125.254	gold
sQTL	23.794	gold
sQTL	36.032	gold
sQTL	0.851	gold
sQTL	32.78	gold
sQTL	46.155	gold
sQTL	61.464	gold
sQTL	1316	gold
sQTL	2.095	gold
sQTL	31.476	gold
sQTL	1.475	gold
sQTL	30.787	gold
sQTL	47.921	gold
sQTL	75.736	gold
sQTL	43.033	gold
sQTL	35.324	gold
sQTL	1.446	gold
sQTL	62.068	gold
sQTL	24.291	gold
sQTL	5.962	gold
sQTL	23.83	gold
sQTL	80.774	gold
sQTL	7.839	gold
sQTL	31.026	gold
sQTL	7.802	gold
sQTL	278.765	gold
sQTL	152.863	gold
sQTL	8.018	gold
sQTL	0.485	gold
sQTL	31.892	gold
sQTL	1.895	gold
sQTL	0.095	gold
sQTL	19.743	gold
sQTL	16.477	gold
sQTL	43.941	gold
sQTL	3.459	gold
sQTL	56.502	gold
sQTL	33.064	gold
sQTL	7.116	gold
sQTL	27.939	gold
sQTL	60.299	gold
sQTL	57.398	gold
sQTL	112.669	gold
sQTL	77.149	gold
sQTL	24.789	gold
sQTL	28.857	gold
sQTL	3.269	gold
sQTL	0.268	gold
sQTL	7.462	gold
sQTL	2.819	gold
sQTL	11.515	gold
sQTL	42.677	gold
sQTL	2.924	gold
sQTL	0.509	gold
sQTL	0.802	gold
sQTL	45.062	gold
sQTL	8.778	gold
sQTL	16.041	gold
sQTL	57.443	gold
sQTL	7.632	gold
sQTL	2.346	gold
sQTL	176.412	gold
sQTL	99.23	gold
sQTL	0.264	gold
sQTL	49.047	gold
sQTL	6.547	gold
sQTL	16.709	gold
sQTL	38.102	gold
sQTL	4.193	gold
sQTL	20.374	gold
sQTL	24.643	gold
sQTL	53.64	gold
sQTL	26.406	gold
sQTL	387.492	gold
sQTL	97.086	gold
sQTL	28.257	gold
sQTL	222.114	gold
sQTL	60.452	gold
sQTL	53.004	gold
sQTL	423.218	gold
sQTL	0.057	gold
sQTL	64.305	gold
sQTL	1.674	gold
sQTL	11.447	gold
sQTL	1.862	gold
sQTL	162.824	gold
sQTL	17.605	gold
sQTL	92.308	gold
sQTL	0.409	gold
sQTL	7.475	gold
sQTL	10.952	gold
sQTL	52.287	gold
sQTL	57.616	gold
sQTL	27.691	gold
sQTL	0.248	gold
sQTL	2.14	gold
sQTL	97.065	gold
sQTL	119.394	gold
sQTL	759.559	gold
sQTL	236.019	gold
sQTL	41.919	gold
sQTL	342.32	gold
sQTL	79.823	gold
sQTL	424.954	gold
sQTL	14.449	gold
sQTL	53.472	gold
sQTL	75.829	gold
sQTL	5.106	gold
sQTL	0.609	gold
sQTL	63.841	gold
sQTL	55.2	gold
sQTL	266.197	gold
sQTL	55.512	gold
sQTL	12.468	gold
sQTL	1.746	gold
sQTL	27.198	gold
sQTL	0.482	gold
sQTL	648.763	gold
sQTL	14.685	gold
sQTL	15.32	gold
sQTL	88.936	gold
sQTL	0.006	gold
sQTL	47.717	gold
sQTL	18.049	gold
sQTL	34.421	gold
sQTL	15.973	gold
sQTL	217.819	gold
sQTL	70.713	gold
sQTL	158.153	gold
sQTL	318.619	gold
sQTL	48.078	gold
sQTL	10.983	gold
sQTL	14.956	gold
sQTL	8.957	gold
sQTL	16.779	gold
sQTL	20.358	gold
sQTL	29.992	gold
sQTL	23.605	gold
sQTL	7.911	gold
sQTL	2.443	gold
sQTL	147.772	gold
sQTL	171.105	gold
sQTL	70.59	gold
sQTL	497.496	gold
sQTL	3.016	gold
sQTL	3.568	gold
sQTL	167.552	gold
sQTL	39.44	gold
sQTL	101.054	gold
sQTL	0.022	gold
sQTL	0.395	gold
sQTL	3	gold
sQTL	6.868	gold
sQTL	1.949	gold
sQTL	14.039	gold
sQTL	77.407	gold
sQTL	47.914	gold
sQTL	9.425	gold
sQTL	16.746	gold
sQTL	31.497	gold
sQTL	4.467	gold
sQTL	35.872	gold
sQTL	89.093	gold
sQTL	338.655	gold
sQTL	163.393	gold
sQTL	2.205	gold
sQTL	4.188	gold
sQTL	109.243	gold
sQTL	48.933	gold
sQTL	111.904	gold
sQTL	10.068	gold
sQTL	55.997	gold
sQTL	55.796	gold
sQTL	64.143	gold
sQTL	23.646	gold
sQTL	1.288	gold
sQTL	12.36	gold
sQTL	105.811	gold
sQTL	5.125	gold
sQTL	0.07	gold
sQTL	14.046	gold
sQTL	8.117	gold
sQTL	18.797	gold
sQTL	189.815	gold
sQTL	166.576	gold
sQTL	18.326	gold
sQTL	31.403	gold
sQTL	130.452	gold
sQTL	5.114	gold
sQTL	107.229	gold
sQTL	0.278	gold
sQTL	26.698	gold
sQTL	171.317	gold
sQTL	53.553	gold
sQTL	114.545	gold
sQTL	37.085	gold
sQTL	28.144	gold
sQTL	7.697	gold
sQTL	34.22	gold
sQTL	219.42	gold
sQTL	0.027	gold
sQTL	85.465	gold
sQTL	9.5	gold
sQTL	3.23	gold
sQTL	1.704	gold
sQTL	28.326	gold
sQTL	139.674	gold
sQTL	304.647	gold
sQTL	245.29	gold
sQTL	4.037	gold
sQTL	38.362	gold
sQTL	32.88	gold
sQTL	91.733	gold
sQTL	199.306	gold
sQTL	123.873	gold
sQTL	102.98	gold
sQTL	28.689	gold
sQTL	25.615	gold
sQTL	36.881	gold
sQTL	0.836	gold
sQTL	5.826	gold
sQTL	52.708	gold
sQTL	48.647	gold
sQTL	95.957	gold
sQTL	240.744	gold
sQTL	88.16	gold
sQTL	49.575	gold
sQTL	102.329	gold
sQTL	51.966	gold
sQTL	42.179	gold
sQTL	41.982	gold
sQTL	4.882	gold
sQTL	55.74	gold
sQTL	38.992	gold
sQTL	5.637	gold
sQTL	20.79	gold
sQTL	1.256	gold
sQTL	22.73	gold
sQTL	57.779	gold
sQTL	36.211	gold
sQTL	10.496	gold
sQTL	2.658	gold
sQTL	2.393	gold
sQTL	97.826	gold
sQTL	25.094	gold
sQTL	105.257	gold
sQTL	12.338	gold
sQTL	37.824	gold
sQTL	3.638	gold
sQTL	483.356	gold
sQTL	7.418	gold
sQTL	19.475	gold
sQTL	175.52	gold
sQTL	34.583	gold
sQTL	2.948	gold
sQTL	1.63	gold
sQTL	9.463	gold
sQTL	18.145	gold
sQTL	83.87	gold
sQTL	58.719	gold
sQTL	12.378	gold
sQTL	80.45	gold
sQTL	41.583	gold
sQTL	5.291	gold
sQTL	176.511	gold
sQTL	119.32	gold
sQTL	11.726	gold
sQTL	111.951	gold
sQTL	50.449	gold
sQTL	11.28	gold
sQTL	90.273	gold
sQTL	0.509	gold
sQTL	338.07	gold
sQTL	85.925	gold
sQTL	92.21	gold
sQTL	94.34	gold
sQTL	66.177	gold
sQTL	8.034	gold
sQTL	8.351	gold
sQTL	21.142	gold
sQTL	21.475	gold
sQTL	71.727	gold
sQTL	9.967	gold
sQTL	34.01	gold
sQTL	56.677	gold
sQTL	83.369	gold
sQTL	19.817	gold
sQTL	5.816	gold
sQTL	2.935	gold
sQTL	504.053	gold
sQTL	240.968	gold
sQTL	9.624	gold
sQTL	28.045	gold
sQTL	433.354	gold
sQTL	6.495	gold
sQTL	142.959	gold
sQTL	75.058	gold
sQTL	224.98	gold
sQTL	21.783	gold
sQTL	23.744	gold
sQTL	20.797	gold
sQTL	71.963	gold
sQTL	28.477	gold
sQTL	100.055	gold
sQTL	45.745	gold
sQTL	62.29	gold
sQTL	43.425	gold
sQTL	196.339	gold
sQTL	54.731	gold
sQTL	499.725	gold
sQTL	0.581	gold
sQTL	35.686	gold
sQTL	25.202	gold
sQTL	10.809	gold
sQTL	47.108	gold
sQTL	32.044	gold
sQTL	108.173	gold
sQTL	1.996	gold
sQTL	0.053	gold
sQTL	34.386	gold
sQTL	78.633	gold
sQTL	51.617	gold
sQTL	87.256	gold
sQTL	101.024	gold
sQTL	32.119	gold
sQTL	3.453	gold
sQTL	55.867	gold
sQTL	216.316	gold
sQTL	1049.93	gold
sQTL	139.58	gold
sQTL	12.117	gold
sQTL	115.725	gold
sQTL	142.705	gold
sQTL	181.619	gold
sQTL	11.116	gold
sQTL	167.846	gold
sQTL	248.432	gold
sQTL	138.957	gold
sQTL	54.007	gold
sQTL	16.649	gold
sQTL	9.666	gold
sQTL	13.804	gold
sQTL	3.981	gold
sQTL	19.254	gold
sQTL	34.218	gold
sQTL	42.391	gold
sQTL	9.171	gold
sQTL	15.976	gold
sQTL	577.825	gold
sQTL	122.295	gold
sQTL	106.563	gold
sQTL	25.562	gold
sQTL	53.127	gold
sQTL	0.668	gold
sQTL	16.152	gold
sQTL	0.039	gold
sQTL	198.634	gold
sQTL	11.026	gold
sQTL	133.648	gold
sQTL	38.279	gold
sQTL	244.215	gold
sQTL	6.25	gold
sQTL	97.499	gold
sQTL	431.503	gold
sQTL	18.876	gold
sQTL	1.646	gold
sQTL	43.962	gold
sQTL	106.105	gold
sQTL	66.955	gold
sQTL	116.628	gold
sQTL	72.857	gold
sQTL	0.128	gold
sQTL	25.723	gold
sQTL	0.422	gold
sQTL	48.188	gold
sQTL	85.655	gold
sQTL	461.815	gold
sQTL	30.764	gold
sQTL	4.195	gold
sQTL	64.153	gold
sQTL	20.203	gold
sQTL	113.812	gold
sQTL	28.684	gold
sQTL	0.734	gold
sQTL	133.994	gold
sQTL	0.062	gold
sQTL	55.404	gold
sQTL	0.424	gold
sQTL	14.03	gold
sQTL	197.69	gold
sQTL	215.171	gold
sQTL	5.568	gold
sQTL	20.431	gold
sQTL	121.898	gold
sQTL	59.274	gold
sQTL	3.952	gold
sQTL	110.345	gold
sQTL	10.197	gold
sQTL	62.305	gold
sQTL	57.092	gold
sQTL	1.25	gold
sQTL	9.598	gold
sQTL	13.264	gold
sQTL	7.823	gold
sQTL	7.914	gold
sQTL	43.571	gold
sQTL	1.418	gold
sQTL	157.745	gold
sQTL	30.819	gold
sQTL	370.233	gold
sQTL	24.161	gold
sQTL	27.579	gold
sQTL	75.547	gold
sQTL	16.882	gold
sQTL	22.717	gold
sQTL	15.137	gold
sQTL	0.935	gold
sQTL	113.776	gold
sQTL	15.705	gold
sQTL	7.403	gold
sQTL	30.507	gold
sQTL	12.1	gold
sQTL	76.667	gold
sQTL	6.407	gold
sQTL	2.114	gold
sQTL	5.184	gold
sQTL	41.177	gold
sQTL	2.941	gold
sQTL	0.221	gold
sQTL	42.964	gold
sQTL	32.641	gold
sQTL	118.981	gold
sQTL	2.716	gold
sQTL	40.581	gold
sQTL	19.305	gold
sQTL	8.49	gold
sQTL	54.721	gold
sQTL	7.943	gold
sQTL	137.328	gold
sQTL	38.251	gold
sQTL	61.002	gold
sQTL	140.504	gold
sQTL	78.93	gold
sQTL	1.884	gold
sQTL	14.336	gold
sQTL	7.392	gold
sQTL	14.301	gold
sQTL	12.677	gold
sQTL	9.348	gold
sQTL	27.664	gold
sQTL	35.132	gold
sQTL	1.236	gold
sQTL	48.722	gold
sQTL	44.065	gold
sQTL	12.086	gold
sQTL	42.572	gold
sQTL	1.729	gold
sQTL	17.537	gold
sQTL	30.509	gold
sQTL	17.188	gold
sQTL	48.186	gold
sQTL	86.536	gold
sQTL	64.508	gold
sQTL	26.92	gold
sQTL	24.916	gold
sQTL	14.965	gold
sQTL	122.725	gold
sQTL	26.35	gold
sQTL	73.437	gold
sQTL	67.299	gold
sQTL	292.119	gold
sQTL	741.795	gold
sQTL	19.069	gold
sQTL	2.61	gold
sQTL	1377.44	gold
sQTL	39.494	gold
sQTL	0.049	gold
sQTL	504.863	gold
sQTL	93.136	gold
sQTL	17.08	gold
sQTL	1790.08	gold
sQTL	18.704	gold
sQTL	19.085	gold
sQTL	18.99	gold
sQTL	70.107	gold
sQTL	8.347	gold
sQTL	3.039	gold
sQTL	292.652	gold
sQTL	94.706	gold
sQTL	14.574	gold
sQTL	42.855	gold
sQTL	0.258	gold
sQTL	17.483	gold
sQTL	1192.2	gold
sQTL	0.437	gold
sQTL	195.535	gold
sQTL	22.519	gold
sQTL	28.89	gold
sQTL	27.198	gold
sQTL	73.047	gold
sQTL	1202.14	gold
sQTL	94.503	gold
sQTL	508.593	gold
sQTL	83.568	gold
sQTL	70.437	gold
sQTL	111.257	gold
sQTL	19.009	gold
sQTL	76.356	gold
sQTL	81.055	gold
sQTL	5.153	gold
sQTL	34.229	gold
sQTL	149.753	gold
sQTL	24.359	gold
sQTL	36.082	gold
sQTL	10.671	gold
sQTL	12.898	gold
sQTL	159.977	gold
sQTL	11.421	gold
sQTL	5.299	gold
sQTL	54.122	gold
sQTL	97.443	gold
sQTL	89.784	gold
sQTL	117.397	gold
sQTL	59.383	gold
sQTL	0.503	gold
sQTL	57.879	gold
sQTL	27.668	gold
sQTL	177.735	gold
sQTL	11.154	gold
sQTL	6.227	gold
sQTL	44.743	gold
sQTL	6.503	gold
sQTL	14.225	gold
sQTL	7.952	gold
sQTL	2.425	gold
sQTL	77.243	gold
sQTL	19.396	gold
sQTL	2.659	gold
sQTL	41.181	gold
sQTL	30.537	gold
sQTL	59.35	gold
sQTL	67.67	gold
sQTL	19.223	gold
sQTL	42.913	gold
sQTL	160.728	gold
sQTL	10.034	gold
sQTL	71.922	gold
sQTL	23.726	gold
sQTL	80.376	gold
sQTL	21.872	gold
sQTL	22.642	gold
sQTL	105.084	gold
sQTL	27.642	gold
sQTL	13.013	gold
sQTL	106.841	gold
sQTL	27.807	gold
sQTL	41.188	gold
sQTL	674.029	gold
sQTL	375.211	gold
sQTL	136.847	gold
sQTL	1933.72	gold
sQTL	1854.12	gold
sQTL	1.836	gold
sQTL	93.912	gold
sQTL	120.37	gold
sQTL	72.627	gold
sQTL	40.877	gold
sQTL	3.547	gold
sQTL	212.442	gold
sQTL	4.746	gold
sQTL	0.071	gold
sQTL	51.652	gold
sQTL	11.282	gold
sQTL	4.663	gold
sQTL	9.021	gold
sQTL	15.423	gold
sQTL	28.568	gold
sQTL	43.154	gold
sQTL	24.346	gold
sQTL	24.787	gold
sQTL	1.529	gold
sQTL	48.063	gold
sQTL	7.272	gold
sQTL	14.478	gold
sQTL	1.366	gold
sQTL	57.586	gold
sQTL	14.128	gold
sQTL	55.175	gold
sQTL	21.227	gold
sQTL	925.46	gold
sQTL	3.483	gold
sQTL	17.576	gold
sQTL	37.951	gold
sQTL	67.621	gold
sQTL	22.554	gold
sQTL	16.185	gold
sQTL	46.167	gold
sQTL	3.985	gold
sQTL	12.758	gold
sQTL	121.522	gold
sQTL	5.865	gold
sQTL	107.519	gold
sQTL	77.438	gold
sQTL	38.693	gold
sQTL	6.446	gold
sQTL	177.657	gold
sQTL	6.363	gold
sQTL	48.232	gold
sQTL	2.111	gold
sQTL	24.621	gold
sQTL	8.047	gold
sQTL	5.438	gold
sQTL	92.651	gold
sQTL	33.718	gold
sQTL	1.387	gold
sQTL	10.807	gold
sQTL	9.667	gold
sQTL	6.299	gold
sQTL	25.192	gold
sQTL	5.82	gold
sQTL	40.329	gold
sQTL	1385.12	gold
sQTL	14.222	gold
sQTL	0.78	gold
sQTL	10.929	gold
sQTL	0.046	gold
sQTL	17.863	gold
sQTL	265.347	gold
sQTL	31.155	gold
sQTL	109.533	gold
sQTL	13.272	gold
sQTL	22.911	gold
sQTL	4.049	gold
sQTL	202.957	gold
sQTL	16.376	gold
sQTL	65.112	gold
sQTL	2.728	gold
sQTL	1.295	gold
sQTL	11.645	gold
sQTL	3.114	gold
sQTL	63.382	gold
sQTL	95.204	gold
sQTL	20.815	gold
sQTL	14.247	gold
sQTL	44.333	gold
sQTL	82.371	gold
sQTL	115.997	gold
sQTL	1861.62	gold
sQTL	208.33	gold
sQTL	216.499	gold
sQTL	46.47	gold
sQTL	50.908	gold
sQTL	15.386	gold
sQTL	240.139	gold
sQTL	140.341	gold
sQTL	3.337	gold
sQTL	192.129	gold
sQTL	52.527	gold
sQTL	60.167	gold
sQTL	29.194	gold
sQTL	1778.14	gold
sQTL	87.613	gold
sQTL	345.634	gold
sQTL	162.059	gold
sQTL	3.394	gold
sQTL	7.935	gold
sQTL	32.48	gold
sQTL	93.682	gold
sQTL	36.269	gold
sQTL	139.923	gold
sQTL	21.507	gold
sQTL	239.903	gold
sQTL	55.985	gold
sQTL	66.972	gold
sQTL	6.666	gold
sQTL	12.886	gold
sQTL	87.345	gold
sQTL	139.684	gold
sQTL	118.528	gold
sQTL	55.574	gold
sQTL	244.323	gold
sQTL	42.909	gold
sQTL	1.565	gold
sQTL	17.427	gold
sQTL	5.77	gold
sQTL	159.942	gold
sQTL	243.932	gold
sQTL	204.771	gold
sQTL	119.503	gold
sQTL	160.703	gold
sQTL	9.656	gold
sQTL	259.321	gold
sQTL	40.97	gold
sQTL	165.871	gold
sQTL	65.566	gold
sQTL	99.14	gold
sQTL	5.717	gold
sQTL	2.791	gold
sQTL	10.174	gold
sQTL	418.169	gold
sQTL	18.899	gold
sQTL	24.223	gold
sQTL	121.326	gold
sQTL	53.165	gold
sQTL	53.126	gold
sQTL	118.41	gold
sQTL	64.453	gold
sQTL	100.886	gold
sQTL	43.317	gold
sQTL	90.767	gold
sQTL	99.955	gold
sQTL	292.155	gold
sQTL	197.629	gold
sQTL	95.054	gold
sQTL	187.952	gold
sQTL	101.502	gold
sQTL	10.283	gold
sQTL	222.488	gold
sQTL	23.987	gold
sQTL	14.944	gold
sQTL	132.437	gold
sQTL	73.882	gold
sQTL	0.168	gold
sQTL	82.293	gold
sQTL	53.222	gold
sQTL	25.186	gold
sQTL	187.38	gold
sQTL	87.738	gold
sQTL	75.645	gold
sQTL	0.055	gold
sQTL	29.396	gold
sQTL	39.798	gold
sQTL	198.825	gold
sQTL	93.636	gold
sQTL	101.773	gold
sQTL	22.997	gold
sQTL	30.273	gold
sQTL	41.676	gold
sQTL	118.985	gold
sQTL	0.516	gold
sQTL	17.332	gold
sQTL	59.278	gold
sQTL	45.095	gold
sQTL	1.115	gold
sQTL	283.521	gold
sQTL	118.181	gold
sQTL	176.049	gold
sQTL	34.814	gold
sQTL	2.605	gold
sQTL	4.172	gold
sQTL	107.328	gold
sQTL	25.027	gold
sQTL	158.167	gold
sQTL	3.341	gold
sQTL	152.971	gold
sQTL	36.958	gold
sQTL	160.107	gold
sQTL	6.026	gold
sQTL	133.394	gold
sQTL	91.598	gold
sQTL	189.266	gold
sQTL	51.302	gold
sQTL	145.312	gold
sQTL	201.445	gold
sQTL	132.076	gold
sQTL	31.798	gold
sQTL	76.584	gold
sQTL	35.617	gold
sQTL	0.699	gold
sQTL	221.038	gold
sQTL	3.799	gold
sQTL	142.706	gold
sQTL	122.709	gold
sQTL	87.378	gold
sQTL	29.759	gold
sQTL	153.81	gold
sQTL	294.318	gold
sQTL	77.378	gold
sQTL	28.401	gold
sQTL	107.223	gold
sQTL	31.008	gold
sQTL	22.305	gold
sQTL	84.19	gold
sQTL	6.329	gold
sQTL	9.164	gold
sQTL	3.412	gold
sQTL	297.814	gold
sQTL	67.967	gold
sQTL	83.672	gold
sQTL	14.546	gold
sQTL	308.514	gold
sQTL	152.75	gold
sQTL	104.933	gold
sQTL	6.495	gold
sQTL	0.094	gold
sQTL	57.318	gold
sQTL	7.944	gold
sQTL	12.026	gold
sQTL	23.813	gold
sQTL	329.589	gold
sQTL	24.444	gold
sQTL	3.317	gold
sQTL	39.354	gold
sQTL	60.647	gold
sQTL	37.554	gold
sQTL	9.373	gold
sQTL	80.835	gold
sQTL	31.263	gold
sQTL	37.144	gold
sQTL	31.566	gold
sQTL	16.949	gold
sQTL	10.17	gold
sQTL	3.46	gold
sQTL	120.013	gold
sQTL	193.037	gold
sQTL	304.174	gold
sQTL	34.453	gold
sQTL	64.141	gold
sQTL	80.737	gold
sQTL	44.006	gold
sQTL	197.303	gold
sQTL	169.053	gold
sQTL	19.214	gold
sQTL	2.097	gold
sQTL	95.152	gold
sQTL	41.593	gold
sQTL	52.902	gold
sQTL	7.15	gold
sQTL	49.988	gold
sQTL	99.506	gold
sQTL	18.77	gold
sQTL	0.036	gold
sQTL	11.681	gold
sQTL	13.256	gold
sQTL	56.446	gold
sQTL	174.009	gold
sQTL	38.333	gold
sQTL	86.165	gold
sQTL	20.186	gold
sQTL	26.514	gold
sQTL	109.236	gold
sQTL	6.845	gold
sQTL	80.071	gold
sQTL	54.876	gold
sQTL	317.39	gold
sQTL	22.257	gold
sQTL	40.663	gold
sQTL	158.776	gold
sQTL	32.483	gold
sQTL	203.497	gold
sQTL	195.102	gold
sQTL	87.939	gold
sQTL	105.137	gold
sQTL	7.893	gold
sQTL	59.994	gold
sQTL	23.907	gold
sQTL	0.148	gold
sQTL	27.865	gold
sQTL	68.325	gold
sQTL	23.636	gold
sQTL	71.252	gold
sQTL	5.971	gold
sQTL	79.154	gold
sQTL	21.616	gold
sQTL	0.287	gold
sQTL	76.356	gold
sQTL	141.209	gold
sQTL	223.394	gold
sQTL	122.296	gold
sQTL	13.604	gold
sQTL	6.545	gold
sQTL	44.078	gold
sQTL	838.207	gold
sQTL	75.555	gold
sQTL	0.743	gold
sQTL	2.572	gold
sQTL	93.267	gold
sQTL	78.465	gold
sQTL	19.423	gold
sQTL	6.335	gold
sQTL	8.672	gold
sQTL	1.216	gold
sQTL	121.7	gold
sQTL	2.763	gold
sQTL	472.108	gold
sQTL	204.014	gold
sQTL	16.889	gold
sQTL	14.818	gold
sQTL	25.506	gold
sQTL	13.266	gold
sQTL	3.444	gold
sQTL	134.658	gold
sQTL	24.745	gold
sQTL	61.316	gold
sQTL	70.131	gold
sQTL	7.596	gold
sQTL	153.096	gold
sQTL	14.866	gold
sQTL	84.524	gold
sQTL	0.9	gold
sQTL	17.878	gold
sQTL	4.888	gold
sQTL	3.766	gold
sQTL	3.207	gold
sQTL	2.338	gold
sQTL	13.726	gold
sQTL	3.299	gold
sQTL	10.93	gold
sQTL	50.937	gold
sQTL	23.732	gold
sQTL	23.447	gold
sQTL	2.121	gold
sQTL	8.205	gold
sQTL	70.118	gold
sQTL	183.329	gold
sQTL	48.015	gold
sQTL	158.216	gold
sQTL	1.092	gold
sQTL	123.551	gold
sQTL	35.381	gold
sQTL	51.867	gold
sQTL	46.258	gold
sQTL	42.874	gold
sQTL	73.262	gold
sQTL	225.257	gold
sQTL	16.067	gold
sQTL	9.702	gold
sQTL	56.379	gold
sQTL	102.738	gold
sQTL	91.761	gold
sQTL	24.675	gold
sQTL	15.57	gold
sQTL	17.088	gold
sQTL	45.421	gold
sQTL	55.44	gold
sQTL	8.33	gold
sQTL	128.685	gold
sQTL	51.103	gold
sQTL	107.723	gold
sQTL	16.35	gold
sQTL	47.199	gold
sQTL	105.381	gold
sQTL	8.915	gold
sQTL	10.345	gold
sQTL	30.39	gold
sQTL	12.607	gold
sQTL	114.234	gold
sQTL	130.261	gold
sQTL	16.243	gold
sQTL	27.771	gold
sQTL	0.285	gold
sQTL	1.216	gold
sQTL	44.208	gold
sQTL	380.678	gold
sQTL	14.067	gold
sQTL	27.632	gold
sQTL	146.218	gold
sQTL	14.153	gold
sQTL	124.844	gold
sQTL	193.906	gold
sQTL	27.247	gold
sQTL	58.612	gold
[truncated: 26,708 more rows]
