# Supplementary material for: Genetic control of RNA splicing and its distinct role in complex trait variation
Source: Nat Genet. 2022 Aug 18;54(9):1355–63. doi: 10.1038/s41588-022-01154-4 (PMC9470536; doi:10.1038/s41588-022-01154-4)
Supplement: Source Data Fig. 4 — Statistical source data. [file 41588_2022_1154_MOESM6_ESM.xlsx]

## Sheet: a
Trait	Type	Est	SE	ymean
Neuroticism	eQTL	0.0665972	0.0148944	0.0866947
Neuroticism	sQTL	0.0927188	0.0133416	0.100618
SmkInt	eQTL	0.0496884	0.0126902	0.0866947
SmkInt	sQTL	0.0785764	0.0111103	0.100618
ALS	eQTL	0.192283	0.0719923	0.0866947
ALS	sQTL	0.175955	0.0711525	0.100618
AAM	eQTL	0.0873924	0.021934	0.0866947
AAM	sQTL	0.11499	0.0203024	0.100618
SCZ	eQTL	0.0833485	0.0149632	0.0866947
SCZ	sQTL	0.0930767	0.0139211	0.100618
BIP	eQTL	0.0920705	0.017391	0.0866947
BIP	sQTL	0.115868	0.0163104	0.100618
EA	eQTL	0.0848653	0.0117031	0.0866947
EA	sQTL	0.0906634	0.0125732	0.100618
AD	eQTL	0.200209	0.0704322	0.0866947
AD	sQTL	0.172586	0.0939771	0.100618
Insomnia	eQTL	0.108886	0.0224512	0.0866947
Insomnia	sQTL	0.0806145	0.0187653	0.100618
IQ	eQTL	0.0859969	0.0130293	0.0866947
IQ	sQTL	0.10816	0.0160854	0.100618
MD	eQTL	0.0731092	0.014895	0.0866947
MD	sQTL	0.0769355	0.0146907	0.100618
PD	eQTL	0.140205	0.0466814	0.0866947
PD	sQTL	0.17562	0.0538543	0.100618

## Sheet: b
Trait	Type	Est	SE	p	ymean
Neuroticism	eQTL	1.51152	0.11454	0.003	1.77041
SmkInt	eQTL	1.02589	0.0687212	0.441	1.77041
ALS	eQTL	1.91553	0.516256	0.00802407	1.77041
AAM	eQTL	1.74298	0.191952	0.001	1.77041
SCZ	eQTL	1.7867	0.103215	0	1.77041
BIP	eQTL	1.75413	0.11012	0	1.77041
EA	eQTL	1.95052	0.0726258	0	1.77041
AD	eQTL	2.06143	0.528154	0.0892678	1.77041
Insomnia	eQTL	2.08131	0.184965	0	1.77041
IQ	eQTL	1.69576	0.0661993	0	1.77041
MD	eQTL	1.82656	0.138948	0	1.77041
PD	eQTL	1.52824	0.259514	0.047	1.77041
Neuroticism	sQTL	2.64536	0.145906	0	2.38216
SmkInt	sQTL	2.17602	0.0951138	0	2.38216
ALS	sQTL	2.37012	0.923759	0.00200602	2.38216
AAM	sQTL	2.38797	0.178774	0	2.38216
SCZ	sQTL	2.54489	0.145817	0	2.38216
BIP	sQTL	2.37636	0.11253	0	2.38216
EA	sQTL	2.72359	0.14372	0	2.38216
AD	sQTL	1.1308	0.379631	0.385155	2.38216
Insomnia	sQTL	1.87181	0.190514	0.001	2.38216
IQ	sQTL	2.84314	0.180228	0	2.38216
MD	sQTL	2.24483	0.184664	0	2.38216
PD	sQTL	2.5666	0.623539	0	2.38216

## Sheet: c
Trait	Type	Est	SE
Neuroticism	eQTL	3.84656e-07	1.15839e-07
Neuroticism	sQTL	8.44191e-07	1.45042e-07
SmkInt	eQTL	1.71962e-07	6.40431e-08
SmkInt	sQTL	4.57583e-07	7.24165e-08
ALS	eQTL	7.36559e-07	3.19403e-07
ALS	sQTL	9.27373e-07	4.1414e-07
AAM	eQTL	9.54572e-07	3.26133e-07
AAM	sQTL	1.95705e-06	3.96437e-07
SCZ	eQTL	3.60884e-06	8.02066e-07
SCZ	sQTL	5.93696e-06	9.97999e-07
BIP	eQTL	1.50664e-06	3.57516e-07
BIP	sQTL	2.91043e-06	4.41849e-07
EA	eQTL	5.63747e-07	9.54501e-08
EA	sQTL	8.73349e-07	1.3756e-07
AD	eQTL	1.17507e-07	4.19023e-08
AD	sQTL	1.38185e-07	7.5601e-08
Insomnia	eQTL	3.00283e-07	7.4189e-08
Insomnia	sQTL	2.87089e-07	8.31595e-08
IQ	eQTL	9.15619e-07	1.73597e-07
IQ	sQTL	1.75965e-06	2.94382e-07
MD	eQTL	2.5335e-07	6.63782e-08
MD	sQTL	3.8349e-07	8.46456e-08
PD	eQTL	1.28003e-07	5.18989e-08
PD	sQTL	2.45096e-07	7.94616e-08

## Sheet: d
Trait	Type	Est	SE
Neuroticism	eQTL	0.0519477	0.0279106
Neuroticism	LeafCutter	-0.012877	0.0334562
SmkInt	eQTL	0.00501408	0.0299518
SmkInt	LeafCutter	0.0975888	0.0280278
ALS	eQTL	0.30677	0.112095
ALS	LeafCutter	0.308299	0.108054
AAM	eQTL	0.118165	0.0455418
AAM	LeafCutter	0.0330104	0.0341815
SCZ	eQTL	0.0991706	0.0305981
SCZ	LeafCutter	0.0604016	0.0364938
BIP	eQTL	0.105866	0.0383698
BIP	LeafCutter	0.0292625	0.0409011
EA	eQTL	0.101386	0.0310518
EA	LeafCutter	0.0114862	0.0254198
AD	eQTL	-0.0322883	0.288483
AD	LeafCutter	0.237167	0.101208
Insomnia	eQTL	0.115757	0.0477197
Insomnia	LeafCutter	0.0424664	0.0518851
IQ	eQTL	0.106853	0.0382129
IQ	LeafCutter	-0.0136332	0.0320828
MD	eQTL	0.101616	0.0383706
MD	LeafCutter	-0.0039965	0.0374627
PD	eQTL	0.342793	0.106594
PD	LeafCutter	0.313897	0.0926999
