# Supplementary material for: Genetic control of RNA splicing and its distinct role in complex trait variation
Source: Nat Genet. 2022 Aug 18;54(9):1355–63. doi: 10.1038/s41588-022-01154-4 (PMC9470536; doi:10.1038/s41588-022-01154-4)
Supplement: Source Data Extended Data Fig. 1 — Statistical source data. [file 41588_2022_1154_MOESM7_ESM.xlsx]

## Sheet: Normal_Causal
type	thresh	FPR	TPR
THISTLE	0	0	0
THISTLE	0.001	0.000936937	0.428
THISTLE	0.002	0.0018999	0.482
THISTLE	0.003	0.00287487	0.55
THISTLE	0.004	0.00382983	0.56
THISTLE	0.005	0.00479479	0.59
THISTLE	0.006	0.0058038	0.612
THISTLE	0.007	0.00677277	0.624
THISTLE	0.008	0.00776376	0.634
THISTLE	0.009	0.00871872	0.642
THISTLE	0.01	0.00971572	0.65
THISTLE	0.01	0.00971572	0.65
THISTLE	0.011	0.0106767	0.66
THISTLE	0.012	0.0116717	0.674
THISTLE	0.013	0.0126767	0.68
THISTLE	0.014	0.0136376	0.688
THISTLE	0.015	0.0145986	0.694
THISTLE	0.016	0.0156316	0.694
THISTLE	0.017	0.0166346	0.696
THISTLE	0.018	0.0176997	0.706
THISTLE	0.019	0.0187007	0.712
THISTLE	0.02	0.0197698	0.718
THISTLE	0.021	0.0207748	0.726
THISTLE	0.022	0.0217758	0.73
THISTLE	0.023	0.0227668	0.734
THISTLE	0.024	0.0237998	0.738
THISTLE	0.025	0.0247888	0.742
THISTLE	0.026	0.0258498	0.746
THISTLE	0.027	0.0267427	0.748
THISTLE	0.028	0.0277257	0.75
THISTLE	0.029	0.0287307	0.754
THISTLE	0.03	0.0297938	0.756
THISTLE	0.031	0.0307127	0.758
THISTLE	0.032	0.0317437	0.762
THISTLE	0.033	0.0327227	0.762
THISTLE	0.034	0.0336517	0.762
THISTLE	0.035	0.0346747	0.766
THISTLE	0.036	0.0357057	0.77
THISTLE	0.037	0.0366527	0.774
THISTLE	0.038	0.0376697	0.776
THISTLE	0.039	0.0386627	0.78
THISTLE	0.04	0.0397057	0.78
THISTLE	0.041	0.0407528	0.782
THISTLE	0.042	0.0417838	0.788
THISTLE	0.043	0.0427227	0.79
THISTLE	0.044	0.0437578	0.796
THISTLE	0.045	0.0447828	0.798
THISTLE	0.046	0.0457477	0.804
THISTLE	0.047	0.0467107	0.804
THISTLE	0.048	0.0476517	0.808
THISTLE	0.049	0.0487007	0.808
THISTLE	0.05	0.0496597	0.812
THISTLE	0.05	0.0496597	0.812
THISTLE	0.06	0.0596136	0.844
THISTLE	0.07	0.0694374	0.856
THISTLE	0.08	0.0793113	0.872
THISTLE	0.09	0.0891912	0.88
THISTLE	0.1	0.0991752	0.884
THISTLE	0.11	0.108997	0.886
THISTLE	0.12	0.118953	0.89
THISTLE	0.13	0.128953	0.898
THISTLE	0.14	0.138921	0.904
THISTLE	0.15	0.149085	0.91
THISTLE	0.16	0.159171	0.916
THISTLE	0.17	0.169105	0.92
THISTLE	0.18	0.179051	0.922
THISTLE	0.19	0.188937	0.926
THISTLE	0.2	0.198869	0.93
THISTLE	0.21	0.209131	0.94
THISTLE	0.22	0.219229	0.94
THISTLE	0.23	0.229253	0.94
THISTLE	0.24	0.239091	0.944
THISTLE	0.25	0.249123	0.948
THISTLE	0.26	0.259383	0.95
THISTLE	0.27	0.269417	0.954
THISTLE	0.28	0.279441	0.954
THISTLE	0.29	0.289337	0.96
THISTLE	0.3	0.299379	0.96
THISTLE	0.31	0.309548	0.96
THISTLE	0.32	0.319508	0.964
THISTLE	0.33	0.329596	0.964
THISTLE	0.34	0.33985	0.964
THISTLE	0.35	0.349894	0.968
THISTLE	0.36	0.359872	0.968
THISTLE	0.37	0.369506	0.968
THISTLE	0.38	0.379774	0.97
THISTLE	0.39	0.389956	0.97
THISTLE	0.4	0.399908	0.974
THISTLE	0.41	0.409774	0.976
THISTLE	0.42	0.419682	0.976
THISTLE	0.43	0.429656	0.976
THISTLE	0.44	0.439748	0.976
THISTLE	0.45	0.449518	0.978
THISTLE	0.46	0.459642	0.98
THISTLE	0.47	0.469441	0.98
THISTLE	0.48	0.479477	0.98
THISTLE	0.49	0.48968	0.982
THISTLE	0.5	0.499598	0.984
THISTLE	0.51	0.50959	0.984
THISTLE	0.52	0.519838	0.988
THISTLE	0.53	0.529944	0.99
THISTLE	0.54	0.53996	0.992
THISTLE	0.55	0.549902	0.992
THISTLE	0.56	0.55989	0.992
THISTLE	0.57	0.569912	0.992
THISTLE	0.58	0.580034	0.992
THISTLE	0.59	0.590012	0.992
THISTLE	0.6	0.600132	0.992
THISTLE	0.61	0.61022	0.992
THISTLE	0.62	0.620214	0.992
THISTLE	0.63	0.63023	0.994
THISTLE	0.64	0.640222	0.994
THISTLE	0.65	0.650294	0.994
THISTLE	0.66	0.660418	0.994
THISTLE	0.67	0.670308	0.996
THISTLE	0.68	0.680078	0.996
THISTLE	0.69	0.690114	0.996
THISTLE	0.7	0.700352	0.996
THISTLE	0.71	0.710402	0.998
THISTLE	0.72	0.72039	0.998
THISTLE	0.73	0.730414	0.998
THISTLE	0.74	0.740627	0.998
THISTLE	0.75	0.750667	0.998
THISTLE	0.76	0.760905	0.998
THISTLE	0.77	0.770735	0.998
THISTLE	0.78	0.780861	0.998
THISTLE	0.79	0.790635	0.998
THISTLE	0.8	0.800659	0.998
THISTLE	0.81	0.810328	0.998
THISTLE	0.82	0.820432	0.998
THISTLE	0.83	0.830505	0.998
THISTLE	0.84	0.840523	0.998
THISTLE	0.85	0.850733	0.998
THISTLE	0.86	0.860813	0.998
THISTLE	0.87	0.870577	0.998
THISTLE	0.88	0.88042	0.998
THISTLE	0.89	0.890472	0.998
THISTLE	0.9	0.900673	0.998
THISTLE	0.91	0.910609	0.998
THISTLE	0.92	0.920605	0.998
THISTLE	0.93	0.930603	0.998
THISTLE	0.94	0.940765	0.998
THISTLE	0.95	0.950785	0.998
THISTLE	0.96	0.960693	0.998
THISTLE	0.97	0.970601	0.998
THISTLE	0.98	0.980501	0.998
THISTLE	0.99	0.990272	1
THISTLE	1	1	1
sQTLseekeR	0	0	0
sQTLseekeR	0.001	0.00118647	0.201754
sQTLseekeR	0.002	0.00226309	0.260965
sQTLseekeR	0.003	0.00327379	0.309211
sQTLseekeR	0.004	0.00408674	0.335526
sQTLseekeR	0.005	0.00481181	0.366228
sQTLseekeR	0.006	0.00582251	0.394737
sQTLseekeR	0.007	0.0067673	0.412281
sQTLseekeR	0.008	0.007778	0.429825
sQTLseekeR	0.009	0.00865687	0.442982
sQTLseekeR	0.01	0.00971151	0.453947
sQTLseekeR	0.01	0.00971151	0.453947
sQTLseekeR	0.011	0.0107222	0.462719
sQTLseekeR	0.012	0.0120845	0.469298
sQTLseekeR	0.013	0.0134028	0.47807
sQTLseekeR	0.014	0.0143915	0.482456
sQTLseekeR	0.015	0.0154242	0.493421
sQTLseekeR	0.016	0.016325	0.502193
sQTLseekeR	0.017	0.0174456	0.508772
sQTLseekeR	0.018	0.0184343	0.517544
sQTLseekeR	0.019	0.0190934	0.52193
sQTLseekeR	0.02	0.0201261	0.528509
sQTLseekeR	0.021	0.0211148	0.537281
sQTLseekeR	0.022	0.0222134	0.541667
sQTLseekeR	0.023	0.0232022	0.548246
sQTLseekeR	0.024	0.0241469	0.550439
sQTLseekeR	0.025	0.0250038	0.552632
sQTLseekeR	0.026	0.0258388	0.554825
sQTLseekeR	0.027	0.0268714	0.570175
sQTLseekeR	0.028	0.0276624	0.574561
sQTLseekeR	0.029	0.028739	0.578947
sQTLseekeR	0.03	0.0298816	0.585526
sQTLseekeR	0.031	0.0310461	0.587719
sQTLseekeR	0.032	0.0319689	0.598684
sQTLseekeR	0.033	0.0328697	0.605263
sQTLseekeR	0.034	0.0337925	0.616228
sQTLseekeR	0.035	0.0348032	0.616228
sQTLseekeR	0.036	0.0358799	0.620614
sQTLseekeR	0.037	0.0366269	0.625
sQTLseekeR	0.038	0.0377255	0.627193
sQTLseekeR	0.039	0.0386483	0.631579
sQTLseekeR	0.04	0.0398348	0.635965
sQTLseekeR	0.041	0.0410212	0.635965
sQTLseekeR	0.042	0.0420759	0.638158
sQTLseekeR	0.043	0.0429767	0.642544
sQTLseekeR	0.044	0.0442071	0.649123
sQTLseekeR	0.045	0.045108	0.651316
sQTLseekeR	0.046	0.0462725	0.653509
sQTLseekeR	0.047	0.047415	0.653509
sQTLseekeR	0.048	0.0482719	0.660088
sQTLseekeR	0.049	0.0493705	0.662281
sQTLseekeR	0.05	0.0504911	0.664474
sQTLseekeR	0.05	0.0504911	0.664474
sQTLseekeR	0.06	0.0605761	0.699561
sQTLseekeR	0.07	0.0703096	0.717105
sQTLseekeR	0.08	0.080856	0.730263
sQTLseekeR	0.09	0.0908751	0.734649
sQTLseekeR	0.1	0.100784	0.758772
sQTLseekeR	0.11	0.112034	0.77193
sQTLseekeR	0.12	0.121965	0.787281
sQTLseekeR	0.13	0.132753	0.798246
sQTLseekeR	0.14	0.143036	0.809211
sQTLseekeR	0.15	0.153561	0.820175
sQTLseekeR	0.16	0.163008	0.833333
sQTLseekeR	0.17	0.173027	0.844298
sQTLseekeR	0.18	0.183091	0.857456
sQTLseekeR	0.19	0.192582	0.864035
sQTLseekeR	0.2	0.202755	0.866228
sQTLseekeR	0.21	0.211544	0.875
sQTLseekeR	0.22	0.221629	0.879386
sQTLseekeR	0.23	0.232153	0.888158
sQTLseekeR	0.24	0.24281	0.894737
sQTLseekeR	0.25	0.252851	0.899123
sQTLseekeR	0.26	0.262672	0.905702
sQTLseekeR	0.27	0.273109	0.910088
sQTLseekeR	0.28	0.282513	0.914474
sQTLseekeR	0.29	0.292971	0.91886
sQTLseekeR	0.3	0.303298	0.927632
sQTLseekeR	0.31	0.313603	0.929825
sQTLseekeR	0.32	0.323138	0.932018
sQTLseekeR	0.33	0.332652	0.936404
sQTLseekeR	0.34	0.342364	0.938596
sQTLseekeR	0.35	0.352668	0.940789
sQTLseekeR	0.36	0.362863	0.942982
sQTLseekeR	0.37	0.372597	0.953947
sQTLseekeR	0.38	0.382462	0.953947
sQTLseekeR	0.39	0.392767	0.953947
sQTLseekeR	0.4	0.402412	0.953947
sQTLseekeR	0.41	0.412585	0.960526
sQTLseekeR	0.42	0.422143	0.960526
sQTLseekeR	0.43	0.432909	0.962719
sQTLseekeR	0.44	0.442775	0.962719
sQTLseekeR	0.45	0.453145	0.962719
sQTLseekeR	0.46	0.462791	0.964912
sQTLseekeR	0.47	0.472634	0.967105
sQTLseekeR	0.48	0.4825	0.969298
sQTLseekeR	0.49	0.492211	0.971491
sQTLseekeR	0.5	0.502032	0.971491
sQTLseekeR	0.51	0.511678	0.973684
sQTLseekeR	0.52	0.521785	0.973684
sQTLseekeR	0.53	0.531782	0.97807
sQTLseekeR	0.54	0.542329	0.980263
sQTLseekeR	0.55	0.551952	0.980263
sQTLseekeR	0.56	0.562147	0.980263
sQTLseekeR	0.57	0.571353	0.980263
sQTLseekeR	0.58	0.581197	0.982456
sQTLseekeR	0.59	0.591611	0.982456
sQTLseekeR	0.6	0.602048	0.984649
sQTLseekeR	0.61	0.612001	0.984649
sQTLseekeR	0.62	0.621691	0.984649
sQTLseekeR	0.63	0.631644	0.984649
sQTLseekeR	0.64	0.641245	0.986842
sQTLseekeR	0.65	0.650495	0.986842
sQTLseekeR	0.66	0.659943	0.986842
sQTLseekeR	0.67	0.67049	0.986842
sQTLseekeR	0.68	0.680487	0.989035
sQTLseekeR	0.69	0.690682	0.991228
sQTLseekeR	0.7	0.701206	0.991228
sQTLseekeR	0.71	0.710852	0.993421
sQTLseekeR	0.72	0.72019	0.993421
sQTLseekeR	0.73	0.73067	0.993421
sQTLseekeR	0.74	0.739789	0.993421
sQTLseekeR	0.75	0.750269	0.993421
sQTLseekeR	0.76	0.761079	0.993421
sQTLseekeR	0.77	0.771054	0.993421
sQTLseekeR	0.78	0.781074	0.993421
sQTLseekeR	0.79	0.791488	0.993421
sQTLseekeR	0.8	0.801222	0.993421
sQTLseekeR	0.81	0.811175	0.993421
sQTLseekeR	0.82	0.820952	0.995614
sQTLseekeR	0.83	0.831916	0.995614
sQTLseekeR	0.84	0.842704	0.995614
sQTLseekeR	0.85	0.852482	0.997807
sQTLseekeR	0.86	0.862369	1
sQTLseekeR	0.87	0.871685	1
sQTLseekeR	0.88	0.882781	1
sQTLseekeR	0.89	0.892316	1
sQTLseekeR	0.9	0.901435	1
sQTLseekeR	0.91	0.911476	1
sQTLseekeR	0.92	0.921847	1
sQTLseekeR	0.93	0.931536	1
sQTLseekeR	0.94	0.941357	1
sQTLseekeR	0.95	0.950695	1
sQTLseekeR	0.96	0.960539	1
sQTLseekeR	0.97	0.97025	1
sQTLseekeR	0.98	0.980313	1
sQTLseekeR	0.99	0.990354	1
sQTLseekeR	1	1	1

## Sheet: Poisson_Causal
type	thresh	FPR	TPR
THISTLE	0	0	0
THISTLE	0.001	0.00101902	0.488
THISTLE	0.002	0.00204605	0.544
THISTLE	0.003	0.00297898	0.584
THISTLE	0.004	0.00404404	0.612
THISTLE	0.005	0.00495295	0.63
THISTLE	0.006	0.00594194	0.646
THISTLE	0.007	0.00694895	0.652
THISTLE	0.008	0.00787387	0.662
THISTLE	0.009	0.0088048	0.676
THISTLE	0.01	0.00983383	0.684
THISTLE	0.01	0.00983383	0.684
THISTLE	0.011	0.0107728	0.69
THISTLE	0.012	0.0117518	0.698
THISTLE	0.013	0.0126987	0.702
THISTLE	0.014	0.0136216	0.708
THISTLE	0.015	0.0145886	0.712
THISTLE	0.016	0.0155155	0.72
THISTLE	0.017	0.0165305	0.722
THISTLE	0.018	0.0174835	0.728
THISTLE	0.019	0.0184284	0.742
THISTLE	0.02	0.0194114	0.744
THISTLE	0.021	0.0204364	0.75
THISTLE	0.022	0.0214515	0.754
THISTLE	0.023	0.0224044	0.758
THISTLE	0.024	0.0233834	0.76
THISTLE	0.025	0.0244364	0.768
THISTLE	0.026	0.0254795	0.774
THISTLE	0.027	0.0265045	0.776
THISTLE	0.028	0.0274915	0.778
THISTLE	0.029	0.0285245	0.784
THISTLE	0.03	0.0294975	0.794
THISTLE	0.031	0.0305305	0.796
THISTLE	0.032	0.0315015	0.796
THISTLE	0.033	0.0324384	0.798
THISTLE	0.034	0.0334695	0.798
THISTLE	0.035	0.0344084	0.8
THISTLE	0.036	0.0353574	0.8
THISTLE	0.037	0.0363283	0.802
THISTLE	0.038	0.0372893	0.804
THISTLE	0.039	0.0382823	0.804
THISTLE	0.04	0.0393734	0.804
THISTLE	0.041	0.0403604	0.806
THISTLE	0.042	0.0412352	0.81
THISTLE	0.043	0.0422663	0.81
THISTLE	0.044	0.0432573	0.81
THISTLE	0.045	0.0441962	0.812
THISTLE	0.046	0.0451431	0.812
THISTLE	0.047	0.0460761	0.814
THISTLE	0.048	0.0471411	0.814
THISTLE	0.049	0.0481181	0.814
THISTLE	0.05	0.0491011	0.818
THISTLE	0.05	0.0491011	0.818
THISTLE	0.06	0.0588468	0.834
THISTLE	0.07	0.0689429	0.852
THISTLE	0.08	0.0788809	0.864
THISTLE	0.09	0.0888989	0.868
THISTLE	0.1	0.0988809	0.872
THISTLE	0.11	0.108723	0.876
THISTLE	0.12	0.118761	0.882
THISTLE	0.13	0.128701	0.888
THISTLE	0.14	0.138605	0.896
THISTLE	0.15	0.148719	0.902
THISTLE	0.16	0.158669	0.906
THISTLE	0.17	0.168731	0.91
THISTLE	0.18	0.179009	0.912
THISTLE	0.19	0.189093	0.914
THISTLE	0.2	0.198875	0.916
THISTLE	0.21	0.208899	0.918
THISTLE	0.22	0.218769	0.92
THISTLE	0.23	0.229007	0.924
THISTLE	0.24	0.239069	0.926
THISTLE	0.25	0.248951	0.928
THISTLE	0.26	0.258879	0.936
THISTLE	0.27	0.269065	0.938
THISTLE	0.28	0.279081	0.94
THISTLE	0.29	0.289005	0.94
THISTLE	0.3	0.298797	0.94
THISTLE	0.31	0.308807	0.94
THISTLE	0.32	0.318915	0.944
THISTLE	0.33	0.328925	0.946
THISTLE	0.34	0.338835	0.948
THISTLE	0.35	0.348741	0.95
THISTLE	0.36	0.358697	0.954
THISTLE	0.37	0.368661	0.956
THISTLE	0.38	0.378527	0.956
THISTLE	0.39	0.388517	0.96
THISTLE	0.4	0.398793	0.962
THISTLE	0.41	0.408933	0.962
THISTLE	0.42	0.419207	0.968
THISTLE	0.43	0.42957	0.97
THISTLE	0.44	0.439748	0.97
THISTLE	0.45	0.449648	0.972
THISTLE	0.46	0.459638	0.972
THISTLE	0.47	0.469828	0.976
THISTLE	0.48	0.479772	0.978
THISTLE	0.49	0.489854	0.98
THISTLE	0.5	0.499602	0.98
THISTLE	0.51	0.509644	0.98
THISTLE	0.52	0.519568	0.98
THISTLE	0.53	0.529592	0.982
THISTLE	0.54	0.539672	0.982
THISTLE	0.55	0.549798	0.984
THISTLE	0.56	0.55962	0.986
THISTLE	0.57	0.56975	0.986
THISTLE	0.58	0.579804	0.986
THISTLE	0.59	0.589902	0.986
THISTLE	0.6	0.599866	0.988
THISTLE	0.61	0.609958	0.988
THISTLE	0.62	0.620044	0.988
THISTLE	0.63	0.630078	0.988
THISTLE	0.64	0.640382	0.99
THISTLE	0.65	0.650649	0.992
THISTLE	0.66	0.660915	0.992
THISTLE	0.67	0.671161	0.992
THISTLE	0.68	0.680831	0.992
THISTLE	0.69	0.690715	0.994
THISTLE	0.7	0.700761	0.994
THISTLE	0.71	0.710681	0.996
THISTLE	0.72	0.720663	0.998
THISTLE	0.73	0.730663	0.998
THISTLE	0.74	0.74046	0.998
THISTLE	0.75	0.750725	0.998
THISTLE	0.76	0.760775	0.998
THISTLE	0.77	0.770855	0.998
THISTLE	0.78	0.780935	0.998
THISTLE	0.79	0.790935	0.998
THISTLE	0.8	0.800963	0.998
THISTLE	0.81	0.811061	0.998
THISTLE	0.82	0.821145	1
THISTLE	0.83	0.831227	1
THISTLE	0.84	0.841055	1
THISTLE	0.85	0.851221	1
THISTLE	0.86	0.861532	1
THISTLE	0.87	0.871604	1
THISTLE	0.88	0.881427	1
THISTLE	0.89	0.891443	1
THISTLE	0.9	0.901381	1
THISTLE	0.91	0.911305	1
THISTLE	0.92	0.921141	1
THISTLE	0.93	0.930981	1
THISTLE	0.94	0.941011	1
THISTLE	0.95	0.950823	1
THISTLE	0.96	0.960707	1
THISTLE	0.97	0.970605	1
THISTLE	0.98	0.980559	1
THISTLE	0.99	0.990474	1
THISTLE	1	1	1
sQTLseekeR	0	0	0
sQTLseekeR	0.001	0.0010744	0.275168
sQTLseekeR	0.002	0.00210404	0.313199
sQTLseekeR	0.003	0.00333512	0.362416
sQTLseekeR	0.004	0.00456621	0.39821
sQTLseekeR	0.005	0.00534963	0.418345
sQTLseekeR	0.006	0.00628973	0.442953
sQTLseekeR	0.007	0.00722983	0.463087
sQTLseekeR	0.008	0.00841615	0.47651
sQTLseekeR	0.009	0.00953532	0.498881
sQTLseekeR	0.01	0.0105202	0.512304
sQTLseekeR	0.01	0.0105202	0.512304
sQTLseekeR	0.011	0.0113931	0.516779
sQTLseekeR	0.012	0.0124004	0.521253
sQTLseekeR	0.013	0.0133853	0.536913
sQTLseekeR	0.014	0.0145268	0.53915
sQTLseekeR	0.015	0.015646	0.561521
sQTLseekeR	0.016	0.0167204	0.572707
sQTLseekeR	0.017	0.0178172	0.577181
sQTLseekeR	0.018	0.0184887	0.579418
sQTLseekeR	0.019	0.0193616	0.58613
sQTLseekeR	0.02	0.020145	0.597315
sQTLseekeR	0.021	0.0211299	0.604027
sQTLseekeR	0.022	0.0222043	0.612975
sQTLseekeR	0.023	0.0230773	0.621924
sQTLseekeR	0.024	0.0240398	0.628635
sQTLseekeR	0.025	0.0252708	0.630872
sQTLseekeR	0.026	0.0262557	0.635347
sQTLseekeR	0.027	0.0272853	0.639821
sQTLseekeR	0.028	0.0281135	0.639821
sQTLseekeR	0.029	0.0293222	0.642058
sQTLseekeR	0.03	0.0303743	0.644295
sQTLseekeR	0.031	0.0311801	0.646532
sQTLseekeR	0.032	0.0322992	0.653244
sQTLseekeR	0.033	0.0332617	0.655481
sQTLseekeR	0.034	0.0342913	0.662192
sQTLseekeR	0.035	0.0352986	0.668904
sQTLseekeR	0.036	0.0362835	0.671141
sQTLseekeR	0.037	0.0373131	0.671141
sQTLseekeR	0.038	0.0384547	0.671141
sQTLseekeR	0.039	0.0394395	0.671141
sQTLseekeR	0.04	0.0403796	0.675615
sQTLseekeR	0.041	0.041275	0.680089
sQTLseekeR	0.042	0.0421703	0.684564
sQTLseekeR	0.043	0.0430209	0.684564
sQTLseekeR	0.044	0.0439833	0.689038
sQTLseekeR	0.045	0.0450577	0.693512
sQTLseekeR	0.046	0.0460426	0.697987
sQTLseekeR	0.047	0.0469603	0.700224
sQTLseekeR	0.048	0.0481019	0.704698
sQTLseekeR	0.049	0.0491763	0.704698
sQTLseekeR	0.05	0.0501388	0.706935
sQTLseekeR	0.05	0.0501388	0.706935
sQTLseekeR	0.06	0.0612633	0.738255
sQTLseekeR	0.07	0.0706867	0.747204
sQTLseekeR	0.08	0.0804683	0.765101
sQTLseekeR	0.09	0.0906079	0.794183
sQTLseekeR	0.1	0.100904	0.803132
sQTLseekeR	0.11	0.110372	0.809843
sQTLseekeR	0.12	0.121139	0.821029
sQTLseekeR	0.13	0.13195	0.82774
sQTLseekeR	0.14	0.142605	0.836689
sQTLseekeR	0.15	0.152431	0.8434
sQTLseekeR	0.16	0.161026	0.852349
sQTLseekeR	0.17	0.171972	0.861298
sQTLseekeR	0.18	0.182089	0.870246
sQTLseekeR	0.19	0.192161	0.87472
sQTLseekeR	0.2	0.20304	0.883669
sQTLseekeR	0.21	0.212015	0.885906
sQTLseekeR	0.22	0.221595	0.897092
sQTLseekeR	0.23	0.231623	0.897092
sQTLseekeR	0.24	0.241517	0.908277
sQTLseekeR	0.25	0.251589	0.908277
sQTLseekeR	0.26	0.261147	0.908277
sQTLseekeR	0.27	0.270861	0.912752
sQTLseekeR	0.28	0.281091	0.912752
sQTLseekeR	0.29	0.290805	0.912752
sQTLseekeR	0.3	0.300676	0.9217
sQTLseekeR	0.31	0.311084	0.926174
sQTLseekeR	0.32	0.320955	0.930649
sQTLseekeR	0.33	0.33114	0.930649
sQTLseekeR	0.34	0.340384	0.930649
sQTLseekeR	0.35	0.3503	0.939597
sQTLseekeR	0.36	0.360261	0.939597
sQTLseekeR	0.37	0.370042	0.944072
sQTLseekeR	0.38	0.380115	0.946309
sQTLseekeR	0.39	0.390098	0.946309
sQTLseekeR	0.4	0.400282	0.948546
sQTLseekeR	0.41	0.410041	0.95302
sQTLseekeR	0.42	0.419599	0.95302
sQTLseekeR	0.43	0.429828	0.95302
sQTLseekeR	0.44	0.440169	0.955257
sQTLseekeR	0.45	0.450398	0.955257
sQTLseekeR	0.46	0.460292	0.955257
sQTLseekeR	0.47	0.470521	0.955257
sQTLseekeR	0.48	0.480728	0.959732
sQTLseekeR	0.49	0.490241	0.961969
sQTLseekeR	0.5	0.500112	0.961969
sQTLseekeR	0.51	0.510319	0.964206
sQTLseekeR	0.52	0.519765	0.964206
sQTLseekeR	0.53	0.530643	0.966443
sQTLseekeR	0.54	0.541253	0.973154
sQTLseekeR	0.55	0.550922	0.973154
sQTLseekeR	0.56	0.56151	0.973154
sQTLseekeR	0.57	0.571493	0.975391
sQTLseekeR	0.58	0.580603	0.975391
sQTLseekeR	0.59	0.591056	0.975391
sQTLseekeR	0.6	0.601464	0.975391
sQTLseekeR	0.61	0.61176	0.975391
sQTLseekeR	0.62	0.622504	0.975391
sQTLseekeR	0.63	0.633159	0.975391
sQTLseekeR	0.64	0.643209	0.975391
sQTLseekeR	0.65	0.653908	0.977629
sQTLseekeR	0.66	0.663354	0.977629
sQTLseekeR	0.67	0.672128	0.977629
sQTLseekeR	0.68	0.68285	0.977629
sQTLseekeR	0.69	0.692005	0.977629
sQTLseekeR	0.7	0.702458	0.979866
sQTLseekeR	0.71	0.712105	0.979866
sQTLseekeR	0.72	0.72164	0.98434
sQTLseekeR	0.73	0.731959	0.98434
sQTLseekeR	0.74	0.742345	0.98434
sQTLseekeR	0.75	0.751164	0.98434
sQTLseekeR	0.76	0.761483	0.98434
sQTLseekeR	0.77	0.772003	0.98434
sQTLseekeR	0.78	0.782657	0.986577
sQTLseekeR	0.79	0.792528	0.986577
sQTLseekeR	0.8	0.802109	0.993289
sQTLseekeR	0.81	0.811353	0.993289
sQTLseekeR	0.82	0.821381	0.993289
sQTLseekeR	0.83	0.830916	0.993289
sQTLseekeR	0.84	0.841302	0.995526
sQTLseekeR	0.85	0.851441	1
sQTLseekeR	0.86	0.862029	1
sQTLseekeR	0.87	0.871989	1
sQTLseekeR	0.88	0.881055	1
sQTLseekeR	0.89	0.890523	1
sQTLseekeR	0.9	0.900998	1
sQTLseekeR	0.91	0.910556	1
sQTLseekeR	0.92	0.920024	1
sQTLseekeR	0.93	0.930567	1
sQTLseekeR	0.94	0.94055	1
sQTLseekeR	0.95	0.950331	1
sQTLseekeR	0.96	0.960538	1
sQTLseekeR	0.97	0.970051	1
sQTLseekeR	0.98	0.980235	1
sQTLseekeR	0.99	0.990084	1
sQTLseekeR	1	1	1
