# Supplementary material for: Genetic control of RNA splicing and its distinct role in complex trait variation
Source: Nat Genet. 2022 Aug 18;54(9):1355–63. doi: 10.1038/s41588-022-01154-4 (PMC9470536; doi:10.1038/s41588-022-01154-4)
Supplement: Source Data Extended Data Fig. 2 — Statistical source data. [file 41588_2022_1154_MOESM8_ESM.xlsx]

## Sheet: AUC_diff_n
thresh	type	n	FPR	TPR	AUC
FPR = 0.05	THISTLE	300	0.048963	0.587879	0.743448
FPR = 0.05	MANOVA	300	0.0507437	0.49899	0.695757
FPR = 0.05	sQTLseekeR	300	0.0485901	0.534274	0.706715
FPR = 0.05	DRIMSeq	300	0.0457806	0.377778	0.641051
FPR = 0.001	THISTLE	300	0.000880849	0.276768	0.622964
FPR = 0.001	MANOVA	300	0.00109369	0.20202	0.578776
FPR = 0.001	sQTLseekeR	300	0.0010426	0.191532	0.571153
FPR = 0.001	DRIMSeq	300	0.000832374	0.0848485	0.53082
FPR = 0.05	THISTLE	600	0.0492362	0.772	0.856972
FPR = 0.05	MANOVA	600	0.0503936	0.716	0.818205
FPR = 0.05	sQTLseekeR	600	0.0511718	0.75	0.840481
FPR = 0.05	DRIMSeq	600	0.0464233	0.637275	0.77224
FPR = 0.001	THISTLE	600	0.000978338	0.572	0.758451
FPR = 0.001	MANOVA	600	0.00103529	0.462	0.709254
FPR = 0.001	sQTLseekeR	600	0.000892767	0.496	0.71834
FPR = 0.001	DRIMSeq	600	0.000779939	0.300601	0.631986
FPR = 0.05	THISTLE	900	0.0488684	0.812	0.887004
FPR = 0.05	MANOVA	900	0.0496817	0.762	0.857566
FPR = 0.05	sQTLseekeR	900	0.0493314	0.805611	0.879184
FPR = 0.05	DRIMSeq	900	0.0463161	0.707071	0.817542
FPR = 0.001	THISTLE	900	0.000881875	0.686	0.829193
FPR = 0.001	MANOVA	900	0.00099892	0.618	0.791618
FPR = 0.001	sQTLseekeR	900	0.00117556	0.641283	0.796379
FPR = 0.001	DRIMSeq	900	0.000799836	0.450505	0.687567
FPR = 0.05	THISTLE	1200	0.0491033	0.841046	0.90601
FPR = 0.05	MANOVA	1200	0.0496287	0.808853	0.881798
FPR = 0.05	sQTLseekeR	1200	0.0486819	0.852823	0.906941
FPR = 0.05	DRIMSeq	1200	0.0478583	0.762677	0.852458
FPR = 0.001	THISTLE	1200	0.000939593	0.736419	0.855271
FPR = 0.001	MANOVA	1200	0.00103658	0.672032	0.824345
FPR = 0.001	sQTLseekeR	1200	0.001185	0.725806	0.846867
FPR = 0.001	DRIMSeq	1200	0.000572082	0.543611	0.759566

## Sheet: AUC_diff_effect
thresh	type	fold	FPR	TPR	AUC
FPR = 0.05	THISTLE	small	0.0497044	0.31	0.600982
FPR = 0.05	MANOVA	small	0.0511817	0.206	0.55527
FPR = 0.05	sQTLseekeR	small	0.0486068	0.234	0.567284
FPR = 0.05	DRIMSeq	small	0.0572063	0.187123	0.5397
FPR = 0.001	THISTLE	small	0.000923806	0.076	0.529172
FPR = 0.001	MANOVA	small	0.00107845	0.03	0.512204
FPR = 0.001	sQTLseekeR	small	0.00111888	0.028	0.510356
FPR = 0.001	DRIMSeq	small	0.00100075	0.0140845	0.504433
FPR = 0.05	THISTLE	median	0.0496342	0.878	0.910865
FPR = 0.05	MANOVA	median	0.050554	0.802	0.863575
FPR = 0.05	sQTLseekeR	median	0.0495546	0.834	0.862674
FPR = 0.05	DRIMSeq	median	0.0641832	0.71371	0.770768
FPR = 0.001	THISTLE	median	0.000986906	0.654	0.795571
FPR = 0.001	MANOVA	median	0.00104592	0.544	0.737751
FPR = 0.001	sQTLseekeR	median	0.00109739	0.452	0.693304
FPR = 0.001	DRIMSeq	median	0.00120344	0.262097	0.590719
FPR = 0.05	THISTLE	large	0.0491811	0.993988	0.995677
FPR = 0.05	MANOVA	large	0.0505737	0.98998	0.99419
FPR = 0.05	sQTLseekeR	large	0.0497687	1	0.997417
FPR = 0.05	DRIMSeq	large	0.0681142	0.983936	0.972216
FPR = 0.001	THISTLE	large	0.000899169	0.985972	0.9923
FPR = 0.001	MANOVA	large	0.00102354	0.975952	0.982752
FPR = 0.001	sQTLseekeR	large	0.00111888	0.978	0.978704
FPR = 0.001	DRIMSeq	large	0.00137971	0.833333	0.856762

## Sheet: AUC_diff_m
thresh	type	m	FPR	TPR	AUC
FPR = 0.05	THISTLE	2	0.048331	0.704	0.856972
FPR = 0.05	MANOVA	2	0.0501936	0.638	0.779439
FPR = 0.05	sQTLseekeR	2	0.0501322	0.686	0.80706
FPR = 0.05	DRIMSeq	2	0.0207704	0.65	0.815588
FPR = 0.001	THISTLE	2	0.000992281	0.506	0.758451
FPR = 0.001	MANOVA	2	0.00106548	0.418	0.67957
FPR = 0.001	sQTLseekeR	2	0.000916532	0.428	0.688304
FPR = 0.001	DRIMSeq	2	7.11313e-05	0.312	0.695915
FPR = 0.05	THISTLE	5	0.0499475	0.822	0.856972
FPR = 0.05	MANOVA	5	0.0496974	0.786	0.859746
FPR = 0.05	sQTLseekeR	5	0.0493222	0.844	0.898372
FPR = 0.05	DRIMSeq	5	0.0363481	0.82	0.886973
FPR = 0.001	THISTLE	5	0.00102278	0.658	0.758451
FPR = 0.001	MANOVA	5	0.000929247	0.566	0.768595
FPR = 0.001	sQTLseekeR	5	0.00117231	0.684	0.81579
FPR = 0.001	DRIMSeq	5	0.000586834	0.576	0.772541
FPR = 0.05	THISTLE	10	0.049612	0.796	0.856972
FPR = 0.05	MANOVA	10	0.0495714	0.758	0.848987
FPR = 0.05	sQTLseekeR	10	0.0510487	0.77	0.846447
FPR = 0.05	DRIMSeq	10	0.0281502	0.666	0.814005
FPR = 0.001	THISTLE	10	0.000847913	0.642	0.758451
FPR = 0.001	MANOVA	10	0.00108582	0.582	0.771941
FPR = 0.001	sQTLseekeR	10	0.00123625	0.558	0.749359
FPR = 0.001	DRIMSeq	10	0.000337874	0.384	0.682862
FPR = 0.05	THISTLE	15	0.0491383	0.682	0.856972
FPR = 0.05	MANOVA	15	0.0509317	0.588	0.75034
FPR = 0.05	sQTLseekeR	15	0.0494075	0.69	0.804565
FPR = 0.05	DRIMSeq	15	0.0632923	0.467742	0.666651
FPR = 0.001	THISTLE	15	0.000904847	0.436	0.758451
FPR = 0.001	MANOVA	15	0.00104922	0.336	0.645339
FPR = 0.001	sQTLseekeR	15	0.00112968	0.422	0.682891
FPR = 0.001	DRIMSeq	15	0.00096821	0.1875	0.575355
FPR = 0.05	THISTLE	20	0.0491708	0.736	0.856972
FPR = 0.05	MANOVA	20	0.0524913	0.666	0.786499
FPR = 0.05	sQTLseekeR	20	0.0481286	0.644	0.776789
FPR = 0.05	DRIMSeq	20	0.0856566	0.422846	0.619233
FPR = 0.001	THISTLE	20	0.000941447	0.486	0.758451
FPR = 0.001	MANOVA	20	0.00118952	0.406	0.676044
FPR = 0.001	sQTLseekeR	20	0.00115099	0.372	0.651692
FPR = 0.001	DRIMSeq	20	0.00214588	0.106212	0.527935

## Sheet: AUC_diff_s
thresh	type	s	FPR	TPR	AUC
FPR = 0.05	THISTLE	600	0.0493371	0.852	0.905392
FPR = 0.05	MANOVA	600	0.0502386	0.79	0.876283
FPR = 0.05	sQTLseekeR	600	0.0496647	0.805611	0.872919
FPR = 0.05	DRIMSeq	600	0.0650454	0.72837	0.796859
FPR = 0.001	THISTLE	600	0.000899407	0.728	0.854068
FPR = 0.001	MANOVA	600	0.00101946	0.67	0.82061
FPR = 0.001	sQTLseekeR	600	0.00105669	0.583166	0.768065
FPR = 0.001	DRIMSeq	600	0.00125507	0.38833	0.656664
FPR = 0.05	THISTLE	900	0.0491415	0.805611	0.87712
FPR = 0.05	MANOVA	900	0.0501773	0.735471	0.837584
FPR = 0.05	sQTLseekeR	900	0.0506987	0.755511	0.844857
FPR = 0.05	DRIMSeq	900	0.0587024	0.653226	0.776177
FPR = 0.001	THISTLE	900	0.000968477	0.643287	0.804208
FPR = 0.001	MANOVA	900	0.0010276	0.57515	0.766727
FPR = 0.001	sQTLseekeR	900	0.0011645	0.559118	0.741206
FPR = 0.001	DRIMSeq	900	0.000910963	0.354839	0.647697
FPR = 0.05	THISTLE	1200	0.0496078	0.798	0.867367
FPR = 0.05	MANOVA	1200	0.0502711	0.734	0.828859
FPR = 0.05	sQTLseekeR	1200	0.0475094	0.754	0.841946
FPR = 0.05	DRIMSeq	1200	0.0579797	0.644578	0.769582
FPR = 0.001	THISTLE	1200	0.000944174	0.61	0.787854
FPR = 0.001	MANOVA	1200	0.0010744	0.522	0.737551
FPR = 0.001	sQTLseekeR	1200	0.00120495	0.496	0.719018
FPR = 0.001	DRIMSeq	1200	0.000998711	0.373494	0.660041
FPR = 0.05	THISTLE	1500	0.0492362	0.772	0.856972
FPR = 0.05	MANOVA	1500	0.0503936	0.716	0.818205
FPR = 0.05	sQTLseekeR	1500	0.0511718	0.75	0.840481
FPR = 0.05	DRIMSeq	1500	0.0464233	0.637275	0.77224
FPR = 0.001	THISTLE	1500	0.000978338	0.572	0.758451
FPR = 0.001	MANOVA	1500	0.00103529	0.462	0.709254
FPR = 0.001	sQTLseekeR	1500	0.000892767	0.496	0.71834
FPR = 0.001	DRIMSeq	1500	0.000779939	0.300601	0.631986

## Sheet: TPR_diff_threshold
thresh	type	n	FPR	TPR
1e-05	THISTLE	300	4.21459e-06	0.10101
1e-05	sQTLseekeR	300	4.84931e-05	0.0645161
2e-05	THISTLE	300	1.05365e-05	0.121212
2e-05	sQTLseekeR	300	4.84931e-05	0.0685484
3e-05	THISTLE	300	1.26438e-05	0.127273
3e-05	sQTLseekeR	300	4.84931e-05	0.0725806
4e-05	THISTLE	300	2.1073e-05	0.139394
4e-05	sQTLseekeR	300	4.84931e-05	0.0745968
5e-05	THISTLE	300	3.16094e-05	0.153535
5e-05	sQTLseekeR	300	7.27396e-05	0.0846774
6e-05	THISTLE	300	3.5824e-05	0.159596
6e-05	sQTLseekeR	300	7.27396e-05	0.0866935
7e-05	THISTLE	300	4.84678e-05	0.167677
7e-05	sQTLseekeR	300	7.27396e-05	0.0887097
8e-05	THISTLE	300	6.11116e-05	0.173737
8e-05	sQTLseekeR	300	7.27396e-05	0.0927419
9e-05	THISTLE	300	7.1648e-05	0.179798
9e-05	sQTLseekeR	300	7.27396e-05	0.0967742
0.0001	THISTLE	300	7.79699e-05	0.181818
0.0001	sQTLseekeR	300	7.27396e-05	0.100806
0.0001	THISTLE	300	7.79699e-05	0.181818
0.0001	sQTLseekeR	300	7.27396e-05	0.100806
0.0002	THISTLE	300	0.000162262	0.212121
0.0002	sQTLseekeR	300	0.000218219	0.118952
0.0003	THISTLE	300	0.000252875	0.230303
0.0003	sQTLseekeR	300	0.000339452	0.133065
0.0004	THISTLE	300	0.000347704	0.246465
0.0004	sQTLseekeR	300	0.000460684	0.141129
0.0005	THISTLE	300	0.000431995	0.258586
0.0005	sQTLseekeR	300	0.00063041	0.153226
0.0006	THISTLE	300	0.00051418	0.260606
0.0006	sQTLseekeR	300	0.000751643	0.167339
0.0007	THISTLE	300	0.000611116	0.262626
0.0007	sQTLseekeR	300	0.000751643	0.169355
0.0008	THISTLE	300	0.000701729	0.270707
0.0008	sQTLseekeR	300	0.000824382	0.185484
0.0009	THISTLE	300	0.000792343	0.274747
0.0009	sQTLseekeR	300	0.000945615	0.189516
0.001	THISTLE	300	0.000880849	0.276768
0.001	sQTLseekeR	300	0.0010426	0.191532
0.001	THISTLE	300	0.000880849	0.276768
0.001	sQTLseekeR	300	0.0010426	0.191532
0.002	THISTLE	300	0.00178066	0.331313
0.002	sQTLseekeR	300	0.00201246	0.235887
0.003	THISTLE	300	0.00268469	0.353535
0.003	sQTLseekeR	300	0.00329753	0.256048
0.004	THISTLE	300	0.00370462	0.375758
0.004	sQTLseekeR	300	0.00438862	0.278226
0.005	THISTLE	300	0.00461919	0.389899
0.005	sQTLseekeR	300	0.0052615	0.292339
0.006	THISTLE	300	0.00555483	0.4
0.006	sQTLseekeR	300	0.00601314	0.304435
0.007	THISTLE	300	0.00657476	0.40404
0.007	sQTLseekeR	300	0.00722547	0.314516
0.008	THISTLE	300	0.007483	0.416162
0.008	sQTLseekeR	300	0.00804985	0.330645
0.009	THISTLE	300	0.00845447	0.432323
0.009	sQTLseekeR	300	0.00884999	0.346774
0.01	THISTLE	300	0.00940907	0.438384
0.01	sQTLseekeR	300	0.00972286	0.356855
0.01	THISTLE	300	0.00940907	0.438384
0.01	sQTLseekeR	300	0.00972286	0.356855
0.011	THISTLE	300	0.0103679	0.444444
0.011	sQTLseekeR	300	0.0106442	0.360887
0.012	THISTLE	300	0.011293	0.452525
0.012	sQTLseekeR	300	0.0112989	0.372984
0.013	THISTLE	300	0.012334	0.454545
0.013	sQTLseekeR	300	0.0120748	0.377016
0.014	THISTLE	300	0.0133666	0.460606
0.014	sQTLseekeR	300	0.0129477	0.383065
0.015	THISTLE	300	0.0144055	0.466667
0.015	sQTLseekeR	300	0.0136266	0.397177
0.016	THISTLE	300	0.0153137	0.476768
0.016	sQTLseekeR	300	0.0145722	0.397177
0.017	THISTLE	300	0.01634	0.482828
0.017	sQTLseekeR	300	0.015639	0.405242
0.018	THISTLE	300	0.0172587	0.484848
0.018	sQTLseekeR	300	0.0166816	0.407258
0.019	THISTLE	300	0.0182618	0.490909
0.019	sQTLseekeR	300	0.0175787	0.413306
0.02	THISTLE	300	0.019326	0.49899
0.02	sQTLseekeR	300	0.0186456	0.417339
0.021	THISTLE	300	0.0203417	0.50303
0.021	sQTLseekeR	300	0.0195185	0.419355
0.022	THISTLE	300	0.0212795	0.507071
0.022	sQTLseekeR	300	0.0206823	0.429435
0.023	THISTLE	300	0.0222952	0.509091
0.023	sQTLseekeR	300	0.0217007	0.431452
0.024	THISTLE	300	0.0233067	0.511111
0.024	sQTLseekeR	300	0.0226463	0.4375
0.025	THISTLE	300	0.0242634	0.513131
0.025	sQTLseekeR	300	0.0238101	0.447581
0.026	THISTLE	300	0.0252412	0.515152
0.026	sQTLseekeR	300	0.0249254	0.457661
0.027	THISTLE	300	0.0261515	0.519192
0.027	sQTLseekeR	300	0.0256286	0.467742
0.028	THISTLE	300	0.0271104	0.523232
0.028	sQTLseekeR	300	0.0265257	0.47379
0.029	THISTLE	300	0.0279975	0.529293
0.029	sQTLseekeR	300	0.0276411	0.477823
0.03	THISTLE	300	0.0289711	0.531313
0.03	sQTLseekeR	300	0.0288049	0.479839
0.031	THISTLE	300	0.0299552	0.535354
0.031	sQTLseekeR	300	0.029702	0.479839
0.032	THISTLE	300	0.0309477	0.541414
0.032	sQTLseekeR	300	0.0308658	0.483871
0.033	THISTLE	300	0.0319656	0.545455
0.033	sQTLseekeR	300	0.0318842	0.487903
0.034	THISTLE	300	0.0330002	0.547475
0.034	sQTLseekeR	300	0.0330723	0.491935
0.035	THISTLE	300	0.033978	0.551515
0.035	sQTLseekeR	300	0.0340664	0.491935
0.036	THISTLE	300	0.0349874	0.553535
0.036	sQTLseekeR	300	0.0352545	0.491935
0.037	THISTLE	300	0.0359673	0.555556
0.037	sQTLseekeR	300	0.0362728	0.495968
0.038	THISTLE	300	0.0369409	0.561616
0.038	sQTLseekeR	300	0.0370487	0.497984
0.039	THISTLE	300	0.0379945	0.567677
0.039	sQTLseekeR	300	0.0380671	0.5
0.04	THISTLE	300	0.0389512	0.569697
0.04	sQTLseekeR	300	0.0389642	0.5
0.041	THISTLE	300	0.0399164	0.569697
0.041	sQTLseekeR	300	0.0402008	0.502016
0.042	THISTLE	300	0.0409258	0.571717
0.042	sQTLseekeR	300	0.0412919	0.504032
0.043	THISTLE	300	0.0418951	0.571717
0.043	sQTLseekeR	300	0.041995	0.508065
0.044	THISTLE	300	0.0429593	0.573737
0.044	sQTLseekeR	300	0.0429891	0.512097
0.045	THISTLE	300	0.043994	0.573737
0.045	sQTLseekeR	300	0.0439105	0.512097
0.046	THISTLE	300	0.0449697	0.575758
0.046	sQTLseekeR	300	0.0448561	0.514113
0.047	THISTLE	300	0.0459643	0.577778
0.047	sQTLseekeR	300	0.0456077	0.520161
0.048	THISTLE	300	0.0470369	0.581818
0.048	sQTLseekeR	300	0.0466988	0.52621
0.049	THISTLE	300	0.0480021	0.587879
0.049	sQTLseekeR	300	0.0476687	0.528226
0.05	THISTLE	300	0.048963	0.587879
0.05	sQTLseekeR	300	0.0485901	0.534274
0.05	THISTLE	300	0.048963	0.587879
0.05	sQTLseekeR	300	0.0485901	0.534274
0.06	THISTLE	300	0.0588272	0.6
0.06	sQTLseekeR	300	0.0583129	0.548387
0.07	THISTLE	300	0.0686873	0.610101
0.07	sQTLseekeR	300	0.0682783	0.564516
0.08	THISTLE	300	0.0788107	0.626263
0.08	sQTLseekeR	300	0.0782193	0.574597
0.09	THISTLE	300	0.0887277	0.642424
0.09	sQTLseekeR	300	0.0889848	0.590726
0.1	THISTLE	300	0.0990344	0.654545
0.1	sQTLseekeR	300	0.0983925	0.604839
0.11	THISTLE	300	0.109021	0.670707
0.11	sQTLseekeR	300	0.108067	0.622984
0.12	THISTLE	300	0.118879	0.672727
0.12	sQTLseekeR	300	0.117741	0.639113
0.13	THISTLE	300	0.128901	0.692929
0.13	sQTLseekeR	300	0.128288	0.649194
0.14	THISTLE	300	0.138993	0.70303
0.14	sQTLseekeR	300	0.137866	0.665323
0.15	THISTLE	300	0.149156	0.715152
0.15	sQTLseekeR	300	0.148195	0.677419
0.16	THISTLE	300	0.159385	0.719192
0.16	sQTLseekeR	300	0.158815	0.685484
0.17	THISTLE	300	0.169608	0.727273
0.17	sQTLseekeR	300	0.168659	0.693548
0.18	THISTLE	300	0.179879	0.739394
0.18	sQTLseekeR	300	0.178358	0.701613
0.19	THISTLE	300	0.190008	0.745455
0.19	sQTLseekeR	300	0.18939	0.711694
0.2	THISTLE	300	0.200368	0.751515
0.2	sQTLseekeR	300	0.19887	0.721774
0.21	THISTLE	300	0.210831	0.755556
0.21	sQTLseekeR	300	0.209563	0.729839
0.22	THISTLE	300	0.221175	0.755556
0.22	sQTLseekeR	300	0.220062	0.737903
0.23	THISTLE	300	0.231063	0.755556
0.23	sQTLseekeR	300	0.230488	0.747984
0.24	THISTLE	300	0.241212	0.757576
0.24	sQTLseekeR	300	0.240259	0.754032
0.25	THISTLE	300	0.251464	0.757576
0.25	sQTLseekeR	300	0.250491	0.760081
0.26	THISTLE	300	0.261378	0.761616
0.26	sQTLseekeR	300	0.260553	0.762097
0.27	THISTLE	300	0.271455	0.765657
0.27	sQTLseekeR	300	0.271343	0.768145
0.28	THISTLE	300	0.281672	0.769697
0.28	sQTLseekeR	300	0.281502	0.780242
0.29	THISTLE	300	0.291909	0.771717
0.29	sQTLseekeR	300	0.292365	0.78629
0.3	THISTLE	300	0.301794	0.777778
0.3	sQTLseekeR	300	0.301578	0.788306
0.31	THISTLE	300	0.311991	0.781818
0.31	sQTLseekeR	300	0.311883	0.794355
0.32	THISTLE	300	0.322214	0.781818
0.32	sQTLseekeR	300	0.322479	0.796371
0.33	THISTLE	300	0.332211	0.791919
0.33	sQTLseekeR	300	0.332566	0.804435
0.34	THISTLE	300	0.342155	0.79798
0.34	sQTLseekeR	300	0.342482	0.804435
0.35	THISTLE	300	0.352049	0.80404
0.35	sQTLseekeR	300	0.351672	0.808468
0.36	THISTLE	300	0.362333	0.806061
0.36	sQTLseekeR	300	0.362146	0.8125
0.37	THISTLE	300	0.372578	0.810101
0.37	sQTLseekeR	300	0.373639	0.816532
0.38	THISTLE	300	0.382678	0.816162
0.38	sQTLseekeR	300	0.384114	0.820565
0.39	THISTLE	300	0.392812	0.826263
0.39	sQTLseekeR	300	0.393885	0.820565
0.4	THISTLE	300	0.403056	0.826263
0.4	sQTLseekeR	300	0.403681	0.822581
0.41	THISTLE	300	0.413278	0.826263
0.41	sQTLseekeR	300	0.414325	0.828629
0.42	THISTLE	300	0.423512	0.834343
0.42	sQTLseekeR	300	0.424702	0.834677
0.43	THISTLE	300	0.4337	0.836364
0.43	sQTLseekeR	300	0.435322	0.834677
0.44	THISTLE	300	0.443927	0.840404
0.44	sQTLseekeR	300	0.445797	0.83871
0.45	THISTLE	300	0.454063	0.848485
0.45	sQTLseekeR	300	0.456465	0.840726
0.46	THISTLE	300	0.464113	0.850505
0.46	sQTLseekeR	300	0.466819	0.840726
0.47	THISTLE	300	0.474112	0.858586
0.47	sQTLseekeR	300	0.476711	0.844758
0.48	THISTLE	300	0.4844	0.862626
0.48	sQTLseekeR	300	0.487477	0.850806
0.49	THISTLE	300	0.494765	0.862626
0.49	sQTLseekeR	300	0.497854	0.854839
0.5	THISTLE	300	0.505003	0.862626
0.5	sQTLseekeR	300	0.508571	0.860887
0.51	THISTLE	300	0.515179	0.872727
0.51	sQTLseekeR	300	0.518318	0.868952
0.52	THISTLE	300	0.525193	0.874747
0.52	sQTLseekeR	300	0.528744	0.872984
0.53	THISTLE	300	0.535335	0.874747
0.53	sQTLseekeR	300	0.538952	0.877016
0.54	THISTLE	300	0.545334	0.874747
0.54	sQTLseekeR	300	0.548117	0.883065
0.55	THISTLE	300	0.555333	0.880808
0.55	sQTLseekeR	300	0.558277	0.887097
0.56	THISTLE	300	0.565446	0.884848
0.56	sQTLseekeR	300	0.569018	0.891129
0.57	THISTLE	300	0.575629	0.888889
0.57	sQTLseekeR	300	0.579565	0.899194
0.58	THISTLE	300	0.585765	0.890909
0.58	sQTLseekeR	300	0.589021	0.905242
0.59	THISTLE	300	0.595821	0.894949
0.59	sQTLseekeR	300	0.598526	0.913306
0.6	THISTLE	300	0.605677	0.89697
0.6	sQTLseekeR	300	0.608006	0.917339
0.61	THISTLE	300	0.615676	0.89899
0.61	sQTLseekeR	300	0.618384	0.923387
0.62	THISTLE	300	0.625829	0.90101
0.62	sQTLseekeR	300	0.629319	0.925403
0.63	THISTLE	300	0.635845	0.90101
0.63	sQTLseekeR	300	0.639284	0.927419
0.64	THISTLE	300	0.645808	0.90101
0.64	sQTLseekeR	300	0.649031	0.929435
0.65	THISTLE	300	0.655784	0.907071
0.65	sQTLseekeR	300	0.658463	0.929435
0.66	THISTLE	300	0.665775	0.907071
0.66	sQTLseekeR	300	0.667265	0.931452
0.67	THISTLE	300	0.675721	0.915152
0.67	sQTLseekeR	300	0.677448	0.935484
0.68	THISTLE	300	0.685526	0.917172
0.68	sQTLseekeR	300	0.687268	0.935484
0.69	THISTLE	300	0.695565	0.919192
0.69	sQTLseekeR	300	0.697282	0.935484
0.7	THISTLE	300	0.705754	0.919192
0.7	sQTLseekeR	300	0.70715	0.941532
0.71	THISTLE	300	0.715857	0.921212
0.71	sQTLseekeR	300	0.716946	0.947581
0.72	THISTLE	300	0.725776	0.923232
0.72	sQTLseekeR	300	0.726451	0.949597
0.73	THISTLE	300	0.735764	0.923232
0.73	sQTLseekeR	300	0.737119	0.949597
0.74	THISTLE	300	0.745732	0.927273
0.74	sQTLseekeR	300	0.748054	0.951613
0.75	THISTLE	300	0.755956	0.935354
0.75	sQTLseekeR	300	0.758335	0.953629
0.76	THISTLE	300	0.765637	0.935354
0.76	sQTLseekeR	300	0.768591	0.957661
0.77	THISTLE	300	0.775965	0.937374
0.77	sQTLseekeR	300	0.778944	0.957661
0.78	THISTLE	300	0.785895	0.943434
0.78	sQTLseekeR	300	0.788328	0.957661
0.79	THISTLE	300	0.796033	0.945455
0.79	sQTLseekeR	300	0.798414	0.959677
0.8	THISTLE	300	0.806196	0.949495
0.8	sQTLseekeR	300	0.808186	0.96371
0.81	THISTLE	300	0.815846	0.951515
0.81	sQTLseekeR	300	0.81803	0.967742
0.82	THISTLE	300	0.825805	0.953535
0.82	sQTLseekeR	300	0.828407	0.969758
0.83	THISTLE	300	0.835738	0.959596
0.83	sQTLseekeR	300	0.838348	0.971774
0.84	THISTLE	300	0.845556	0.963636
0.84	sQTLseekeR	300	0.848532	0.971774
0.85	THISTLE	300	0.855585	0.965657
0.85	sQTLseekeR	300	0.858643	0.971774
0.86	THISTLE	300	0.865325	0.965657
0.86	sQTLseekeR	300	0.867274	0.971774
0.87	THISTLE	300	0.875006	0.967677
0.87	sQTLseekeR	300	0.876779	0.971774
0.88	THISTLE	300	0.884889	0.969697
0.88	sQTLseekeR	300	0.886769	0.971774
0.89	THISTLE	300	0.894732	0.979798
0.89	sQTLseekeR	300	0.89671	0.971774
0.9	THISTLE	300	0.904325	0.981818
0.9	sQTLseekeR	300	0.906069	0.971774
0.91	THISTLE	300	0.914043	0.981818
0.91	sQTLseekeR	300	0.915064	0.977823
0.92	THISTLE	300	0.923844	0.981818
0.92	sQTLseekeR	300	0.924981	0.981855
0.93	THISTLE	300	0.933555	0.983838
0.93	sQTLseekeR	300	0.934268	0.981855
0.94	THISTLE	300	0.943533	0.985859
0.94	sQTLseekeR	300	0.944087	0.987903
0.95	THISTLE	300	0.952904	0.989899
0.95	sQTLseekeR	300	0.954295	0.989919
0.96	THISTLE	300	0.962471	0.991919
0.96	sQTLseekeR	300	0.963242	0.993952
0.97	THISTLE	300	0.972209	0.991919
0.97	sQTLseekeR	300	0.972601	0.997984
0.98	THISTLE	300	0.981589	0.993939
0.98	sQTLseekeR	300	0.981379	1
0.99	THISTLE	300	0.990865	0.99596
0.99	sQTLseekeR	300	0.990423	1
1	THISTLE	300	1	1
1	sQTLseekeR	300	1	1
