# Supplementary material for: Genetic control of RNA splicing and its distinct role in complex trait variation
Source: Nat Genet. 2022 Aug 18;54(9):1355–63. doi: 10.1038/s41588-022-01154-4 (PMC9470536; doi:10.1038/s41588-022-01154-4)
Supplement: Source Data Extended Data Fig. 3 — Statistical source data. [file 41588_2022_1154_MOESM9_ESM.xlsx]

## Sheet: Sheet1
thresh	sQTLseekeR	THISTLE	Overlap	fold
0.01	14412	14412	14412	1
0.001	13944	13866	13471	0.994406
0.0001	8549	10269	7041	1.20119
1e-05	4992	8161	4374	1.63482
1e-06	3755	7160	3467	1.90679
5e-08	3078	6361	2898	2.0666
