# Supplementary material for: Genetic control of RNA splicing and its distinct role in complex trait variation
Source: Nat Genet. 2022 Aug 18;54(9):1355–63. doi: 10.1038/s41588-022-01154-4 (PMC9470536; doi:10.1038/s41588-022-01154-4)
Supplement: Source Data Extended Data Fig. 4 — Statistical source data. [file 41588_2022_1154_MOESM10_ESM.xlsx]

## Sheet: RunTime
sQTLseekeR	THISTLE
8.15983	1.1475
8.153	1.042
7.95367	1.15417
8.3385	1.1455
7.9515	1.063
8.42133	1.13483
7.962	1.03233
7.79583	0.914833
7.75583	0.921333
7.2715	0.9335
