# Supplementary material for: Genetic control of RNA splicing and its distinct role in complex trait variation
Source: Nat Genet. 2022 Aug 18;54(9):1355–63. doi: 10.1038/s41588-022-01154-4 (PMC9470536; doi:10.1038/s41588-022-01154-4)
Supplement: Source Data Extended Data Fig. 6 — Statistical source data. [file 41588_2022_1154_MOESM11_ESM.xlsx]

## Sheet: MSBB
Reference	sGene
Denovo	1442
GENCODE	1243
GENCODE-Basic	681
RefSeq	380

## Sheet: Whole_DataSet
Reference	sGene
Denovo	9504
GENCODE	9305
