# Supplementary material for: Genetic control of RNA splicing and its distinct role in complex trait variation
Source: Nat Genet. 2022 Aug 18;54(9):1355–63. doi: 10.1038/s41588-022-01154-4 (PMC9470536; doi:10.1038/s41588-022-01154-4)
Supplement: Source Data Extended Data Fig. 7 — Statistical source data. [file 41588_2022_1154_MOESM12_ESM.xlsx]

## Sheet: Sheet1
type	value
LD(r2)	0.208246
LD(r2)	0.000858297
LD(r2)	0.0284088
LD(r2)	0.953113
LD(r2)	0.0181692
LD(r2)	1
LD(r2)	0.0322274
LD(r2)	0.965139
LD(r2)	0.411399
LD(r2)	0.0169497
LD(r2)	0.988875
LD(r2)	0.226988
LD(r2)	0.340715
LD(r2)	0.00626293
LD(r2)	0.0961695
LD(r2)	0.46573
LD(r2)	0.980187
LD(r2)	0.0121315
LD(r2)	0.432193
LD(r2)	0.0232996
LD(r2)	0.547659
LD(r2)	0.0126779
LD(r2)	0.0338001
LD(r2)	0.985976
LD(r2)	0.986883
LD(r2)	0.243758
LD(r2)	0.0144387
LD(r2)	0.00196773
LD(r2)	0.00453798
LD(r2)	0.842406
LD(r2)	0.387595
LD(r2)	0.22377
LD(r2)	0.0193984
LD(r2)	0.0110038
LD(r2)	0.692991
LD(r2)	1
LD(r2)	0.366261
LD(r2)	0.00119808
LD(r2)	0.457609
LD(r2)	0.996427
LD(r2)	0.157935
LD(r2)	0.990885
LD(r2)	0.00621188
LD(r2)	0.884345
LD(r2)	0.994336
LD(r2)	0.155825
LD(r2)	0.884698
LD(r2)	0.455077
LD(r2)	0.0130549
LD(r2)	0.891427
LD(r2)	0.978089
LD(r2)	1
LD(r2)	0.589647
LD(r2)	0.995302
LD(r2)	0.543945
LD(r2)	0.963925
LD(r2)	0.558478
LD(r2)	1.23348e-06
LD(r2)	0.979678
LD(r2)	0.193528
LD(r2)	0.000503029
LD(r2)	0.989808
LD(r2)	0.0444573
LD(r2)	0.00192366
LD(r2)	0.254554
LD(r2)	0.471093
LD(r2)	0.9945
LD(r2)	0.000465981
LD(r2)	0.738916
LD(r2)	0.99353
LD(r2)	0.997643
LD(r2)	0.00564701
LD(r2)	1
LD(r2)	0.838723
LD(r2)	0.85798
LD(r2)	2.74091e-05
LD(r2)	0.285594
LD(r2)	0.00319372
LD(r2)	0.0260978
LD(r2)	0.120267
LD(r2)	0.908005
LD(r2)	0.163037
LD(r2)	0.199553
LD(r2)	1
LD(r2)	0.922384
LD(r2)	0.133747
LD(r2)	0.0015126
LD(r2)	0.255924
LD(r2)	0.0464364
LD(r2)	0.377734
LD(r2)	0.283588
LD(r2)	0.873006
LD(r2)	0.863158
LD(r2)	0.286622
LD(r2)	0.99099
LD(r2)	0.946287
LD(r2)	0.00556224
LD(r2)	0.957478
LD(r2)	0.253049
LD(r2)	0.518929
LD(r2)	1
LD(r2)	0.000602835
LD(r2)	0.595438
LD(r2)	0.917823
LD(r2)	0.988229
LD(r2)	0.0377661
LD(r2)	0.70754
LD(r2)	0.993014
LD(r2)	0.9972
LD(r2)	0.0129329
LD(r2)	0.0181164
LD(r2)	0.126736
LD(r2)	0.0178316
LD(r2)	0.996232
LD(r2)	0.137664
LD(r2)	0.989002
LD(r2)	0.973772
LD(r2)	0.997128
LD(r2)	0.669459
LD(r2)	0.932262
LD(r2)	0.997196
LD(r2)	0.532105
LD(r2)	0.0477339
LD(r2)	0.0156618
LD(r2)	0.925279
LD(r2)	0.994659
LD(r2)	0.00142212
LD(r2)	0.0273522
LD(r2)	0.97108
LD(r2)	0.858476
LD(r2)	1
LD(r2)	0.00574408
LD(r2)	0.0518027
LD(r2)	0.00211707
LD(r2)	0.211606
LD(r2)	0.96575
LD(r2)	0.0916013
LD(r2)	0.0314906
LD(r2)	0.0457601
LD(r2)	0.992291
LD(r2)	0.0673683
LD(r2)	3.69543e-06
LD(r2)	0.163756
LD(r2)	0.991584
LD(r2)	0.987933
LD(r2)	0.371612
LD(r2)	1
LD(r2)	0.0166281
LD(r2)	1
LD(r2)	0.987829
LD(r2)	0.966637
LD(r2)	0.000312865
LD(r2)	0.177212
LD(r2)	0.933056
LD(r2)	0.110272
LD(r2)	0.990123
LD(r2)	0.305473
LD(r2)	1
LD(r2)	0.00236509
LD(r2)	0.408405
LD(r2)	0.189013
LD(r2)	0.0671105
LD(r2)	0.967703
LD(r2)	0.00673631
LD(r2)	0.305057
LD(r2)	0.00625778
LD(r2)	0.761649
LD(r2)	0.733914
LD(r2)	0.988157
LD(r2)	0.0166415
LD(r2)	0.900831
LD(r2)	0.432514
LD(r2)	0.409646
LD(r2)	0.00342081
LD(r2)	0.754914
LD(r2)	0.0504488
LD(r2)	0.90391
LD(r2)	0.956953
LD(r2)	0.000907986
LD(r2)	0.020633
LD(r2)	0.345622
LD(r2)	0.917189
LD(r2)	0.931049
LD(r2)	0.119256
LD(r2)	0.0381007
LD(r2)	0.000568632
LD(r2)	0.518799
LD(r2)	0.0878186
LD(r2)	0.770494
LD(r2)	0.184897
LD(r2)	0.000425156
LD(r2)	0.20839
LD(r2)	0.958872
LD(r2)	0.32917
LD(r2)	0.925002
LD(r2)	0.00619755
LD(r2)	0.997314
LD(r2)	0.176731
LD(r2)	0.0216876
LD(r2)	0.584924
LD(r2)	0.321014
LD(r2)	0.0710889
LD(r2)	0.996182
LD(r2)	0.438334
LD(r2)	0.0777757
LD(r2)	0.975522
LD(r2)	0.706047
LD(r2)	0.866551
LD(r2)	0.823667
LD(r2)	0.962759
LD(r2)	0.140669
LD(r2)	0.225957
LD(r2)	0.262319
LD(r2)	0.9926
LD(r2)	0.345885
LD(r2)	0.651473
LD(r2)	0.953939
LD(r2)	3.09936e-05
LD(r2)	0.00692332
LD(r2)	0.230818
LD(r2)	0.606955
LD(r2)	0.00754339
LD(r2)	0.444296
LD(r2)	0.138207
LD(r2)	0.961729
LD(r2)	0.99059
LD(r2)	0.991914
LD(r2)	0.13193
LD(r2)	0.693238
LD(r2)	0.460626
LD(r2)	0.783352
LD(r2)	0.144793
LD(r2)	0.0669598
LD(r2)	0.0303672
LD(r2)	0.024507
LD(r2)	0.988961
LD(r2)	0.541422
LD(r2)	0.114012
LD(r2)	0.178158
LD(r2)	0.662702
LD(r2)	0.334818
LD(r2)	8.44856e-06
LD(r2)	0.147273
LD(r2)	0.0172326
LD(r2)	0.0428486
LD(r2)	0.068534
LD(r2)	0.0387653
LD(r2)	0.800356
LD(r2)	0.952061
LD(r2)	0.032807
LD(r2)	0.959659
LD(r2)	0.361551
LD(r2)	0.991618
LD(r2)	0.305791
LD(r2)	0.0761009
LD(r2)	0.12652
LD(r2)	0.0140527
LD(r2)	0.00563387
LD(r2)	0.0110429
LD(r2)	0.000717313
LD(r2)	0.592133
LD(r2)	0.880767
LD(r2)	0.509285
LD(r2)	0.000152088
LD(r2)	0.902631
LD(r2)	0.994793
LD(r2)	1
LD(r2)	0.902855
LD(r2)	0.213224
LD(r2)	0.940976
LD(r2)	0.858888
LD(r2)	0.55909
LD(r2)	0.975375
LD(r2)	0.759314
LD(r2)	0.0101149
LD(r2)	0.00646138
LD(r2)	0.915596
LD(r2)	0.986716
LD(r2)	1
LD(r2)	0.0798277
LD(r2)	0.939924
LD(r2)	0.897338
LD(r2)	0.0957079
LD(r2)	0.988304
LD(r2)	0.996343
LD(r2)	0.553883
LD(r2)	0.0086642
LD(r2)	0.801306
LD(r2)	0.148639
LD(r2)	0.139771
LD(r2)	0.313172
LD(r2)	1
LD(r2)	0.94846
LD(r2)	0.975174
LD(r2)	0.989926
LD(r2)	0.987314
LD(r2)	0.993985
LD(r2)	0.760937
LD(r2)	0.021712
LD(r2)	1
LD(r2)	0.893327
LD(r2)	0.233305
LD(r2)	0.484513
LD(r2)	0.970725
LD(r2)	0.995387
LD(r2)	0.9712
LD(r2)	0.958611
LD(r2)	0.922069
LD(r2)	0.821779
LD(r2)	0.989329
LD(r2)	0.00291603
LD(r2)	0.0715086
LD(r2)	0.98513
LD(r2)	0.1786
LD(r2)	0.382587
LD(r2)	0.0158438
LD(r2)	0.961849
LD(r2)	0.0198711
LD(r2)	0.953337
LD(r2)	0.787285
LD(r2)	0.00235618
LD(r2)	0.986186
LD(r2)	0.989922
LD(r2)	0.994145
LD(r2)	0.994462
LD(r2)	0.0882423
LD(r2)	0.879105
LD(r2)	0.997304
LD(r2)	0.0416148
LD(r2)	0.764936
LD(r2)	0.989209
LD(r2)	0.0321051
LD(r2)	0.00624377
LD(r2)	0.811446
LD(r2)	0.751299
LD(r2)	0.314547
LD(r2)	0.210702
LD(r2)	0.997
LD(r2)	0.897406
LD(r2)	0.997364
LD(r2)	0.121548
LD(r2)	0.993208
LD(r2)	0.852464
LD(r2)	0.121327
LD(r2)	0.997032
LD(r2)	0.358532
LD(r2)	0.000159722
LD(r2)	0.415797
LD(r2)	0.319949
LD(r2)	0.0432162
LD(r2)	0.0996406
LD(r2)	4.43792e-05
LD(r2)	0.0897596
LD(r2)	0.214014
LD(r2)	0.993989
LD(r2)	0.511249
LD(r2)	0.854184
LD(r2)	0.201474
LD(r2)	0.776489
LD(r2)	0.997621
LD(r2)	0.957574
LD(r2)	0.672938
LD(r2)	0.747099
LD(r2)	0.98401
LD(r2)	0.728322
LD(r2)	0.00654674
LD(r2)	0.0110567
LD(r2)	0.788144
LD(r2)	0.0453136
LD(r2)	0.82865
LD(r2)	0.902365
LD(r2)	0.159132
LD(r2)	0.850798
LD(r2)	0.992321
LD(r2)	0.911861
LD(r2)	0.00741927
LD(r2)	0.969394
LD(r2)	2.03037e-06
LD(r2)	0.0570116
LD(r2)	0.970842
LD(r2)	0.584575
LD(r2)	0.985543
LD(r2)	1
LD(r2)	0.015059
LD(r2)	0.863645
LD(r2)	0.00191582
LD(r2)	1
LD(r2)	0.435001
LD(r2)	0.641945
LD(r2)	0.948847
LD(r2)	0.0808333
LD(r2)	0.065196
LD(r2)	0.518783
LD(r2)	0.994037
LD(r2)	0.0456673
LD(r2)	0.997548
LD(r2)	0.229384
LD(r2)	0.0197937
LD(r2)	0.150223
LD(r2)	0.35315
LD(r2)	0.991502
LD(r2)	0.158878
LD(r2)	0.0101047
LD(r2)	0.00494551
LD(r2)	0.889441
LD(r2)	0.00816477
LD(r2)	0.0232078
LD(r2)	0.973249
LD(r2)	0.979273
LD(r2)	0.988219
LD(r2)	0.000690628
LD(r2)	0.00328523
LD(r2)	0.100659
LD(r2)	0.92102
LD(r2)	0.0114987
LD(r2)	0.885665
LD(r2)	0.926512
LD(r2)	0.99314
LD(r2)	0.0259319
LD(r2)	0.994799
LD(r2)	0.60643
LD(r2)	0.252672
LD(r2)	0.0173146
LD(r2)	0.982626
LD(r2)	0.103364
LD(r2)	0.933057
LD(r2)	0.00948974
LD(r2)	0.982343
LD(r2)	0.983362
LD(r2)	0.637379
LD(r2)	0.0848499
LD(r2)	0.231817
LD(r2)	3.69401e-05
LD(r2)	0.598949
LD(r2)	0.0177788
LD(r2)	0.00133806
LD(r2)	0.0125355
LD(r2)	0.986049
LD(r2)	0.99266
LD(r2)	0.967294
LD(r2)	0.970042
LD(r2)	0.580266
LD(r2)	1
LD(r2)	0.994952
LD(r2)	0.997382
LD(r2)	1
LD(r2)	0.289469
LD(r2)	2.2044e-05
LD(r2)	0.859602
LD(r2)	0.728136
LD(r2)	0.173092
LD(r2)	0.00390408
LD(r2)	0.252087
LD(r2)	0.978695
LD(r2)	0.991849
LD(r2)	0.0846763
LD(r2)	0.0230417
LD(r2)	0.455387
LD(r2)	0.438261
LD(r2)	0.942303
LD(r2)	0.636921
LD(r2)	0.817026
LD(r2)	0.987507
LD(r2)	0.98745
LD(r2)	0.918797
LD(r2)	0.00281397
LD(r2)	0.22363
LD(r2)	0.59082
LD(r2)	0.976593
LD(r2)	0.000730421
LD(r2)	0.00053798
LD(r2)	0.0200919
LD(r2)	0.219166
LD(r2)	0.993536
LD(r2)	0.85281
LD(r2)	0.985479
LD(r2)	0.0576034
LD(r2)	0.00728602
LD(r2)	0.117712
LD(r2)	0.994711
LD(r2)	0.133366
LD(r2)	0.94084
LD(r2)	0.963611
LD(r2)	0.153115
LD(r2)	0.252729
LD(r2)	0.994924
LD(r2)	0.497847
LD(r2)	0.0479706
LD(r2)	0.060051
LD(r2)	0.973549
LD(r2)	0.0074161
LD(r2)	0.340165
LD(r2)	0.240143
LD(r2)	0.174367
LD(r2)	0.987617
LD(r2)	0.0311635
LD(r2)	0.0671572
LD(r2)	0.272384
LD(r2)	0.991299
LD(r2)	0.995178
LD(r2)	0.946682
LD(r2)	0.469977
LD(r2)	0.153224
LD(r2)	0.986881
LD(r2)	0.169793
LD(r2)	0.981059
LD(r2)	0.561641
LD(r2)	0.0225357
LD(r2)	0.85463
LD(r2)	0.980775
LD(r2)	0.287107
LD(r2)	0.00228916
LD(r2)	0.856434
LD(r2)	0.992586
LD(r2)	0.0302068
LD(r2)	0.995042
LD(r2)	0.997408
LD(r2)	0.00513758
LD(r2)	0.418102
LD(r2)	0.587329
LD(r2)	0.18511
LD(r2)	0.000279545
LD(r2)	0.74114
LD(r2)	0.0297852
LD(r2)	0.871017
LD(r2)	0.160355
LD(r2)	0.0331961
LD(r2)	0.692985
LD(r2)	0.997218
LD(r2)	1
LD(r2)	0.966149
LD(r2)	0.99583
LD(r2)	0.815644
LD(r2)	0.0128276
LD(r2)	0.990501
LD(r2)	0.0745497
LD(r2)	0.056794
LD(r2)	0.00149109
LD(r2)	0.0215232
LD(r2)	0.997542
LD(r2)	0.983029
LD(r2)	0.342096
LD(r2)	0.947163
LD(r2)	0.0258521
LD(r2)	0.00484285
LD(r2)	0.933351
LD(r2)	1
LD(r2)	0.975587
LD(r2)	0.930335
LD(r2)	0.00393488
LD(r2)	0.962492
LD(r2)	0.994926
LD(r2)	0.61436
LD(r2)	0.601216
LD(r2)	0.95866
LD(r2)	0.958185
LD(r2)	0.902027
LD(r2)	0.98382
LD(r2)	0.849361
LD(r2)	0.0739079
LD(r2)	0.975954
LD(r2)	0.173158
LD(r2)	0.0144214
LD(r2)	0.986601
LD(r2)	0.991548
LD(r2)	0.991908
LD(r2)	0.0281995
LD(r2)	0.00453684
LD(r2)	0.991845
LD(r2)	0.0490197
LD(r2)	0.439064
LD(r2)	0.954357
LD(r2)	0.454809
LD(r2)	0.451259
LD(r2)	0.952375
LD(r2)	0.250982
LD(r2)	0.867754
LD(r2)	0.506039
LD(r2)	0.289988
LD(r2)	0.962875
LD(r2)	0.756319
LD(r2)	0.970499
LD(r2)	0.000303805
LD(r2)	0.964752
LD(r2)	0.00327174
LD(r2)	0.256136
LD(r2)	0.00292548
LD(r2)	0.799493
LD(r2)	0.995321
LD(r2)	0.997324
LD(r2)	0.00278454
LD(r2)	0.989241
LD(r2)	0.000500041
LD(r2)	0.954791
LD(r2)	0.18388
LD(r2)	0.229751
LD(r2)	0.00324435
LD(r2)	0.0291016
LD(r2)	0.652387
LD(r2)	1
LD(r2)	0.950689
LD(r2)	1
LD(r2)	0.10632
LD(r2)	0.233017
LD(r2)	0.0549471
LD(r2)	0.99247
LD(r2)	0.958369
LD(r2)	0.0917684
LD(r2)	0.99506
LD(r2)	0.891954
LD(r2)	0.49749
LD(r2)	0.769562
LD(r2)	0.720967
LD(r2)	0.254824
LD(r2)	0.964994
LD(r2)	0.98132
LD(r2)	0.186343
LD(r2)	0.597186
LD(r2)	0.219925
LD(r2)	0.137965
LD(r2)	0.987543
LD(r2)	0.141996
LD(r2)	1
LD(r2)	0.986718
LD(r2)	0.0757862
LD(r2)	0.740194
LD(r2)	0.00349376
LD(r2)	0.991253
LD(r2)	1
LD(r2)	0.256678
LD(r2)	0.300751
LD(r2)	0.989169
LD(r2)	0.000792164
LD(r2)	0.891185
LD(r2)	0.000584484
LD(r2)	0.0191037
LD(r2)	0.0614138
LD(r2)	0.835363
LD(r2)	0.0268832
LD(r2)	0.576988
LD(r2)	0.12516
LD(r2)	0.987229
LD(r2)	0.134632
LD(r2)	0.922554
LD(r2)	0.833637
LD(r2)	4.91572e-05
LD(r2)	0.988424
LD(r2)	0.493631
LD(r2)	0.812084
LD(r2)	0.973449
LD(r2)	0.981631
LD(r2)	0.984897
LD(r2)	0.0661333
LD(r2)	0.987782
LD(r2)	0.307609
LD(r2)	0.992777
LD(r2)	0.200636
LD(r2)	0.0940894
LD(r2)	0.105631
LD(r2)	0.982824
LD(r2)	0.502507
LD(r2)	0.00574852
LD(r2)	0.329594
LD(r2)	0.0241063
LD(r2)	1
LD(r2)	0.837994
LD(r2)	0.992297
LD(r2)	0.336114
LD(r2)	0.980664
LD(r2)	0.997595
LD(r2)	0.0504591
LD(r2)	0.804595
LD(r2)	0.974011
LD(r2)	0.0105346
LD(r2)	0.734694
LD(r2)	0.99529
LD(r2)	0.085222
LD(r2)	0.816184
LD(r2)	0.0267614
LD(r2)	0.000383463
LD(r2)	0.994777
LD(r2)	0.809557
LD(r2)	0.0165892
LD(r2)	0.62939
LD(r2)	0.286542
LD(r2)	0.331805
LD(r2)	0.987811
LD(r2)	0.294403
LD(r2)	0.133816
LD(r2)	0.0220353
LD(r2)	0.209177
LD(r2)	0.250296
LD(r2)	0.922583
LD(r2)	0.0516898
LD(r2)	0.663648
LD(r2)	0.26457
LD(r2)	0.544271
LD(r2)	0.996697
LD(r2)	0.989565
LD(r2)	0.710386
LD(r2)	0.666293
LD(r2)	0.282413
LD(r2)	0.997244
LD(r2)	0.735536
LD(r2)	1
LD(r2)	0.223981
LD(r2)	0.863602
LD(r2)	0.00687112
LD(r2)	0.00757896
LD(r2)	0.187833
LD(r2)	0.958363
LD(r2)	0.0787644
LD(r2)	0.33821
LD(r2)	0.0385741
LD(r2)	0.968016
LD(r2)	0.992333
LD(r2)	0.00190057
LD(r2)	0.974775
LD(r2)	0.740237
LD(r2)	0.743591
LD(r2)	0.0672728
LD(r2)	0.00797169
LD(r2)	0.838677
LD(r2)	0.976861
LD(r2)	0.166795
LD(r2)	0.0677483
LD(r2)	0.641383
LD(r2)	0.47618
LD(r2)	0.0111996
LD(r2)	1
LD(r2)	0.516139
LD(r2)	1.19247e-05
LD(r2)	0.421707
LD(r2)	0.40468
LD(r2)	0.128575
LD(r2)	0.0369751
LD(r2)	0.968967
LD(r2)	0.659989
LD(r2)	0.93583
LD(r2)	0.238783
LD(r2)	0.450022
LD(r2)	0.935045
LD(r2)	0.0986833
LD(r2)	0.306418
LD(r2)	0.678673
LD(r2)	0.000676156
LD(r2)	0.983167
LD(r2)	0.0409512
LD(r2)	0.986327
LD(r2)	0.0177244
LD(r2)	0.668489
LD(r2)	0.0163206
LD(r2)	0.0180838
LD(r2)	0.00464182
LD(r2)	0.371349
LD(r2)	0.992875
LD(r2)	0.532596
LD(r2)	0.0109849
LD(r2)	0.00256917
LD(r2)	0.00157339
LD(r2)	0.161453
LD(r2)	0.365366
LD(r2)	0.155348
LD(r2)	0.0614465
LD(r2)	1.95406e-05
LD(r2)	0.994647
LD(r2)	0.109797
LD(r2)	0.30158
LD(r2)	0.168768
LD(r2)	0.120044
LD(r2)	0.32608
LD(r2)	0.0148791
LD(r2)	0.886264
LD(r2)	0.251647
LD(r2)	0.876675
LD(r2)	0.0521241
LD(r2)	0.00418288
LD(r2)	0.11174
LD(r2)	0.989888
LD(r2)	0.35226
LD(r2)	0.976794
LD(r2)	1
LD(r2)	0.985801
LD(r2)	0.955508
LD(r2)	0.718207
LD(r2)	0.000797707
LD(r2)	0.59799
LD(r2)	0.954025
LD(r2)	0.0430426
LD(r2)	0.0175443
LD(r2)	0.0934335
LD(r2)	0.971577
LD(r2)	0.975306
LD(r2)	0.220582
LD(r2)	0.162453
LD(r2)	0.00393604
LD(r2)	0.03872
LD(r2)	0.982358
LD(r2)	0.0418395
LD(r2)	0.0102325
LD(r2)	0.997412
LD(r2)	0.334849
LD(r2)	0.778923
LD(r2)	0.0683488
LD(r2)	0.863349
LD(r2)	0.990222
LD(r2)	0.316946
LD(r2)	0.72171
LD(r2)	0.0459386
LD(r2)	0.991885
LD(r2)	0.996375
LD(r2)	0.574611
LD(r2)	0.0374337
LD(r2)	0.995032
LD(r2)	0.125872
LD(r2)	0.324268
LD(r2)	0.0872375
LD(r2)	0.849483
LD(r2)	0.223955
LD(r2)	0.00974406
LD(r2)	0.102578
LD(r2)	1
LD(r2)	0.037288
LD(r2)	0.994763
LD(r2)	0.500919
LD(r2)	0.170868
LD(r2)	1
LD(r2)	0.0666915
LD(r2)	0.121554
LD(r2)	0.56431
LD(r2)	0.595979
LD(r2)	0.0157663
LD(r2)	0.99248
LD(r2)	0.059929
LD(r2)	0.855718
LD(r2)	0.335678
LD(r2)	0.681019
LD(r2)	0.580932
LD(r2)	0.991636
LD(r2)	0.10017
LD(r2)	0.977346
LD(r2)	0.997326
LD(r2)	0.937245
LD(r2)	0.93121
LD(r2)	0.0009627
LD(r2)	0.000183435
LD(r2)	0.870786
LD(r2)	0.514132
LD(r2)	0.990005
LD(r2)	0.383185
LD(r2)	0.978261
LD(r2)	0.536115
LD(r2)	0.514033
LD(r2)	0.134022
LD(r2)	9.07725e-05
LD(r2)	0.0217197
LD(r2)	0.0836991
LD(r2)	0.995078
LD(r2)	0.297068
LD(r2)	0.0641133
LD(r2)	0.966434
LD(r2)	0.0346477
LD(r2)	0.13514
LD(r2)	0.00672995
LD(r2)	0.00496491
LD(r2)	0.117512
LD(r2)	0.11518
LD(r2)	0.882331
LD(r2)	0.463372
LD(r2)	0.000568751
LD(r2)	0.994924
LD(r2)	0.0181142
LD(r2)	0.759791
LD(r2)	0.191266
LD(r2)	0.00108794
LD(r2)	0.00684154
LD(r2)	0.516491
LD(r2)	0.991387
LD(r2)	0.996673
LD(r2)	0.796526
LD(r2)	0.955811
LD(r2)	0.0035523
LD(r2)	0.0807679
LD(r2)	0.841234
LD(r2)	0.991655
LD(r2)	0.92404
LD(r2)	0.00382566
LD(r2)	0.961776
LD(r2)	0.477344
LD(r2)	0.99507
LD(r2)	0.0308157
LD(r2)	0.0298854
LD(r2)	0.746643
LD(r2)	0.0275786
LD(r2)	0.10875
LD(r2)	0.00107262
LD(r2)	0.954423
LD(r2)	0.045343
LD(r2)	4.48651e-05
LD(r2)	0.0172176
LD(r2)	0.9807
LD(r2)	0.939196
LD(r2)	0.00651796
LD(r2)	0.601414
LD(r2)	0.160542
LD(r2)	0.989331
LD(r2)	0.000204198
LD(r2)	0.97579
LD(r2)	0.409765
LD(r2)	0.919919
LD(r2)	0.601853
LD(r2)	0.383881
LD(r2)	0.797179
LD(r2)	0.770505
LD(r2)	1
LD(r2)	0.0367895
LD(r2)	0.905543
LD(r2)	0.0849623
LD(r2)	0.0073038
LD(r2)	0.997456
LD(r2)	0.498186
LD(r2)	0.0187266
LD(r2)	0.00465286
LD(r2)	0.644037
LD(r2)	0.993
LD(r2)	0.967247
LD(r2)	0.997004
LD(r2)	0.0144615
LD(r2)	0.293858
LD(r2)	0.971496
LD(r2)	0.982002
LD(r2)	0.832461
LD(r2)	0.782077
LD(r2)	0.997456
LD(r2)	0.892949
LD(r2)	0.361465
LD(r2)	0.293403
LD(r2)	0.0193477
LD(r2)	0.0520488
LD(r2)	0.0226466
LD(r2)	0.391941
LD(r2)	0.996737
LD(r2)	0.997478
LD(r2)	0.97841
LD(r2)	0.767218
LD(r2)	0.997222
LD(r2)	0.0100132
LD(r2)	0.00980146
LD(r2)	0.0435261
LD(r2)	0.109089
LD(r2)	0.0167871
LD(r2)	0.00774805
LD(r2)	0.414951
LD(r2)	0.946949
LD(r2)	0.120353
LD(r2)	0.0144853
LD(r2)	0.99723
LD(r2)	0.105608
LD(r2)	0.940772
LD(r2)	0.000348315
LD(r2)	0.0518395
LD(r2)	0.787184
LD(r2)	0.818717
LD(r2)	0.180063
LD(r2)	0.930883
LD(r2)	0.333153
LD(r2)	0.98486
LD(r2)	0.0761164
LD(r2)	0.111851
LD(r2)	0.241991
LD(r2)	0.453354
LD(r2)	0.986838
LD(r2)	0.980944
LD(r2)	0.123338
LD(r2)	0.28345
LD(r2)	0.0500927
LD(r2)	0.997502
LD(r2)	0.45566
LD(r2)	0.0005521
LD(r2)	0.180002
LD(r2)	0.0906335
LD(r2)	0.342482
LD(r2)	2.29498e-06
LD(r2)	0.391562
LD(r2)	0.00145098
LD(r2)	0.101199
LD(r2)	0.00141033
LD(r2)	0.0559928
LD(r2)	0.159131
LD(r2)	0.205424
LD(r2)	0.970897
LD(r2)	0.956118
LD(r2)	0.227766
LD(r2)	0.0157332
LD(r2)	0.906096
LD(r2)	0.0277086
LD(r2)	0.948582
LD(r2)	0.963429
LD(r2)	0.18412
LD(r2)	0.957042
LD(r2)	0.530935
LD(r2)	0.82729
LD(r2)	0.151822
LD(r2)	0.950038
LD(r2)	0.920126
LD(r2)	0.953453
LD(r2)	0.778377
LD(r2)	0.256499
LD(r2)	0.465364
LD(r2)	0.0358402
LD(r2)	0.763637
LD(r2)	0.934586
LD(r2)	0.898272
LD(r2)	0.981245
LD(r2)	0.885234
LD(r2)	0.976365
LD(r2)	0.100586
LD(r2)	0.978123
LD(r2)	0.000640034
LD(r2)	0.0110206
LD(r2)	0.764282
LD(r2)	0.987034
LD(r2)	0.468447
LD(r2)	0.771704
LD(r2)	0.0167498
LD(r2)	0.811286
LD(r2)	0.793555
LD(r2)	0.27889
LD(r2)	0.486974
LD(r2)	0.940667
LD(r2)	0.000170888
LD(r2)	0.927111
LD(r2)	0.084974
LD(r2)	0.00654803
LD(r2)	0.00207772
LD(r2)	0.107429
LD(r2)	0.104259
LD(r2)	0.00520454
LD(r2)	0.345668
LD(r2)	5.47696e-06
LD(r2)	0.00158535
LD(r2)	0.131836
LD(r2)	0.995501
LD(r2)	0.0026349
LD(r2)	1
LD(r2)	0.0191006
LD(r2)	0.0175287
LD(r2)	0.832757
LD(r2)	0.995721
LD(r2)	0.0126558
LD(r2)	0.968646
LD(r2)	0.415665
LD(r2)	0.987553
LD(r2)	0.829347
LD(r2)	0.93655
LD(r2)	1.87675e-05
LD(r2)	0.989305
LD(r2)	0.129686
LD(r2)	0.0226653
LD(r2)	0.994494
LD(r2)	0.0400856
LD(r2)	1
LD(r2)	0.970345
LD(r2)	0.0894219
LD(r2)	0.0388133
LD(r2)	0.205637
LD(r2)	1
LD(r2)	0.174877
LD(r2)	0.952596
LD(r2)	0.0149512
LD(r2)	0.675615
LD(r2)	0.0830218
LD(r2)	0.995278
LD(r2)	0.514111
LD(r2)	0.629687
LD(r2)	0.822865
LD(r2)	0.961506
LD(r2)	0.0741838
LD(r2)	0.639808
LD(r2)	0.000209259
LD(r2)	0.00213542
LD(r2)	0.00825636
LD(r2)	0.00165409
LD(r2)	0.00068387
LD(r2)	0.000680432
LD(r2)	0.997052
LD(r2)	0.997144
LD(r2)	0.968868
LD(r2)	0.146717
LD(r2)	0.987521
LD(r2)	1.3578e-05
LD(r2)	0.170705
LD(r2)	0.00517254
LD(r2)	0.0742372
LD(r2)	0.953359
LD(r2)	0.230663
LD(r2)	0.146795
LD(r2)	0.421796
LD(r2)	0.00510942
LD(r2)	0.767599
LD(r2)	0.0404738
LD(r2)	0.739186
LD(r2)	0.987028
LD(r2)	0.625523
LD(r2)	0.546877
LD(r2)	0.000270517
LD(r2)	0.275693
LD(r2)	0.98194
LD(r2)	0.00720468
LD(r2)	0.99746
LD(r2)	0.05723
LD(r2)	0.845958
LD(r2)	0.868676
LD(r2)	0.97407
LD(r2)	0.00238252
LD(r2)	1
LD(r2)	0.968309
LD(r2)	0.00469681
LD(r2)	0.979486
LD(r2)	0.992143
LD(r2)	0.00152714
LD(r2)	0.0629167
LD(r2)	0.54752
LD(r2)	0.0121977
LD(r2)	0.956271
LD(r2)	0.318238
LD(r2)	0.0583314
LD(r2)	0.912063
LD(r2)	0.000568193
LD(r2)	0.962027
LD(r2)	0.970223
LD(r2)	0.861837
LD(r2)	0.011966
LD(r2)	0.909761
LD(r2)	0.794696
LD(r2)	0.000431451
LD(r2)	0.0626171
LD(r2)	0.0755711
LD(r2)	0.975458
LD(r2)	0.0422138
LD(r2)	0.0080556
LD(r2)	0.898664
LD(r2)	0.11464
LD(r2)	0.103124
LD(r2)	0.890383
LD(r2)	0.989545
LD(r2)	0.529469
LD(r2)	0.00405672
LD(r2)	0.880698
LD(r2)	0.0942742
LD(r2)	0.0210346
LD(r2)	0.0238125
LD(r2)	0.938139
LD(r2)	0.493138
LD(r2)	0.0277862
LD(r2)	0.33926
LD(r2)	0.924473
LD(r2)	0.592227
LD(r2)	0.835434
LD(r2)	0.993562
LD(r2)	0.0251197
LD(r2)	0.99734
LD(r2)	0.00537804
LD(r2)	0.15236
LD(r2)	0.996956
LD(r2)	1.02334e-05
LD(r2)	0.00510012
LD(r2)	0.996269
LD(r2)	0.10919
LD(r2)	0.979401
LD(r2)	0.129263
LD(r2)	0.984032
LD(r2)	0.0308052
LD(r2)	0.012476
LD(r2)	0.00467987
LD(r2)	1
LD(r2)	0.00124776
LD(r2)	0.00291303
LD(r2)	0.81814
LD(r2)	0.0542857
LD(r2)	0.0294884
LD(r2)	0.206457
LD(r2)	0.00709695
LD(r2)	0.993608
LD(r2)	0.0944597
LD(r2)	0.376955
LD(r2)	0.989689
LD(r2)	0.0513775
LD(r2)	9.81387e-05
LD(r2)	0.0615864
LD(r2)	0.529488
LD(r2)	0.390954
LD(r2)	0.0101635
LD(r2)	0.997597
LD(r2)	0.876128
LD(r2)	0.260579
LD(r2)	0.060453
LD(r2)	0.184606
LD(r2)	0.24911
LD(r2)	0.969158
LD(r2)	0.104671
LD(r2)	0.581852
LD(r2)	0.988575
LD(r2)	0.0110679
LD(r2)	0.961765
LD(r2)	0.000108481
LD(r2)	0.918264
LD(r2)	0.954451
LD(r2)	0.990652
LD(r2)	0.987615
LD(r2)	0.0697166
LD(r2)	0.234495
LD(r2)	0.724274
LD(r2)	0.071772
LD(r2)	0.825527
LD(r2)	0.97754
LD(r2)	0.887481
LD(r2)	0.830008
LD(r2)	0.00493874
LD(r2)	0.995399
LD(r2)	0.904595
LD(r2)	0.433664
LD(r2)	0.0114
LD(r2)	0.916747
LD(r2)	0.978726
LD(r2)	0.901408
LD(r2)	0.227643
LD(r2)	0.345471
LD(r2)	0.603903
LD(r2)	0.766714
LD(r2)	0.37574
LD(r2)	0.094787
LD(r2)	0.433821
LD(r2)	0.0586129
LD(r2)	0.983243
LD(r2)	0.001674
LD(r2)	0.00015668
LD(r2)	0.9555
LD(r2)	0.992124
LD(r2)	0.852638
LD(r2)	0.78251
LD(r2)	0.986973
LD(r2)	0.850781
LD(r2)	0.95433
LD(r2)	0.00383461
LD(r2)	0.0254176
LD(r2)	0.990439
LD(r2)	0.919466
LD(r2)	0.997605
LD(r2)	0.830898
LD(r2)	0.416715
LD(r2)	0.953523
LD(r2)	0.994835
LD(r2)	0.0142499
LD(r2)	0.0282096
LD(r2)	0.00134709
LD(r2)	0.404659
LD(r2)	0.004477
LD(r2)	0.994559
LD(r2)	0.0396205
LD(r2)	0.355181
LD(r2)	0.690963
LD(r2)	0.986734
LD(r2)	0.0126549
LD(r2)	0.00580566
LD(r2)	0.921911
LD(r2)	0.102901
LD(r2)	0.14487
LD(r2)	0.958464
LD(r2)	0.992855
LD(r2)	0.925257
LD(r2)	0.967646
LD(r2)	0.123779
LD(r2)	0.000231004
LD(r2)	0.0399944
LD(r2)	1
LD(r2)	0.427286
LD(r2)	0.506157
LD(r2)	0.716065
LD(r2)	0.0922367
LD(r2)	0.985993
LD(r2)	1
LD(r2)	0.996317
LD(r2)	0.992642
LD(r2)	0.0909143
LD(r2)	0.111366
LD(r2)	0.997711
LD(r2)	0.856795
LD(r2)	0.0217005
LD(r2)	0.0195463
LD(r2)	0.398895
LD(r2)	0.0678003
LD(r2)	0.988823
LD(r2)	0.0507682
LD(r2)	0.0262453
LD(r2)	0.849289
LD(r2)	0.320396
LD(r2)	1
LD(r2)	0.30313
LD(r2)	0.777539
LD(r2)	0.232824
LD(r2)	0.99151
LD(r2)	0.962742
LD(r2)	0.992859
LD(r2)	0.187998
LD(r2)	0.300773
LD(r2)	0.828998
LD(r2)	4.3067e-06
LD(r2)	1
LD(r2)	1
LD(r2)	0.993658
LD(r2)	0.275074
LD(r2)	0.008175
LD(r2)	0.332277
LD(r2)	0.290372
LD(r2)	0.243241
LD(r2)	0.993646
LD(r2)	0.374483
LD(r2)	0.741121
LD(r2)	0.950551
LD(r2)	0.952379
LD(r2)	0.675562
LD(r2)	0.992397
LD(r2)	0.994928
LD(r2)	0.142579
LD(r2)	0.790678
LD(r2)	0.0212197
LD(r2)	0.00121549
LD(r2)	0.0339031
LD(r2)	0.282454
LD(r2)	0.00715775
LD(r2)	0.88788
LD(r2)	0.00177809
LD(r2)	0.0152938
LD(r2)	1.39632e-05
LD(r2)	0.0141023
LD(r2)	0.0149624
LD(r2)	0.660098
LD(r2)	0.986267
LD(r2)	0.702502
LD(r2)	0.968555
LD(r2)	0.971336
LD(r2)	0.691858
LD(r2)	0.969951
LD(r2)	0.0169609
LD(r2)	0.960921
LD(r2)	0.243184
LD(r2)	0.996267
LD(r2)	0.880174
LD(r2)	0.544764
LD(r2)	0.540676
LD(r2)	0.0163196
LD(r2)	0.967487
LD(r2)	0.994007
LD(r2)	0.910129
LD(r2)	0.259876
LD(r2)	0.00031663
LD(r2)	0.0261
LD(r2)	0.00261444
LD(r2)	0.0140062
LD(r2)	0.986168
LD(r2)	0.118161
LD(r2)	0.0184406
LD(r2)	0.969506
LD(r2)	0.0154157
LD(r2)	0.00251471
LD(r2)	0.00579817
LD(r2)	0.972622
LD(r2)	0.534836
LD(r2)	0.0219621
LD(r2)	0.969417
LD(r2)	0.000246515
LD(r2)	0.0258409
LD(r2)	0.474034
LD(r2)	0.0626486
LD(r2)	0.0430397
LD(r2)	0.091073
LD(r2)	0.00391199
LD(r2)	0.875669
LD(r2)	0.871264
LD(r2)	0.956167
LD(r2)	0.0401025
LD(r2)	0.991383
LD(r2)	0.988662
LD(r2)	0.976709
LD(r2)	0.987434
LD(r2)	0.04547
LD(r2)	1
LD(r2)	0.356552
LD(r2)	1.34469e-05
LD(r2)	0.992418
LD(r2)	0.307367
LD(r2)	0.00626322
LD(r2)	0.975927
LD(r2)	0.256107
LD(r2)	0.996601
LD(r2)	0.163057
LD(r2)	0.0044604
LD(r2)	0.000955416
LD(r2)	0.908851
LD(r2)	0.0066575
LD(r2)	0.181826
LD(r2)	0.0821029
LD(r2)	0.714331
LD(r2)	0.593202
LD(r2)	0.826488
LD(r2)	0.238041
LD(r2)	0.149366
LD(r2)	0.0844321
LD(r2)	0.000221724
LD(r2)	0.000348565
LD(r2)	0.840018
LD(r2)	0.996531
LD(r2)	0.876287
LD(r2)	0.430118
LD(r2)	0.482853
LD(r2)	0.631489
LD(r2)	0.0167664
LD(r2)	0.0280365
LD(r2)	0.992859
LD(r2)	0.118223
LD(r2)	0.000130848
LD(r2)	0.0049215
LD(r2)	0.469881
LD(r2)	0.93981
LD(r2)	0.0287536
LD(r2)	0.894876
LD(r2)	0.717741
LD(r2)	0.179129
LD(r2)	0.0553962
LD(r2)	0.654832
LD(r2)	0.617387
LD(r2)	0.12141
LD(r2)	0.133376
LD(r2)	0.00412389
LD(r2)	0.00956509
LD(r2)	0.212783
LD(r2)	0.964027
LD(r2)	0.996765
LD(r2)	0.178257
LD(r2)	0.88417
LD(r2)	0.160828
LD(r2)	0.00933258
LD(r2)	0.627994
LD(r2)	0.964947
LD(r2)	0.941536
LD(r2)	0.0112957
LD(r2)	0.946219
LD(r2)	0.932478
LD(r2)	0.746862
LD(r2)	0.8896
LD(r2)	0.0101764
LD(r2)	0.902635
LD(r2)	0.693897
LD(r2)	0.806812
LD(r2)	0.853377
LD(r2)	0.360289
LD(r2)	0.508617
LD(r2)	0.127573
LD(r2)	0.899874
LD(r2)	0.0245539
LD(r2)	0.00206315
LD(r2)	0.966458
LD(r2)	0.902783
LD(r2)	0.136422
LD(r2)	0.987456
LD(r2)	0.276603
LD(r2)	0.0254686
LD(r2)	0.997482
LD(r2)	0.0372042
LD(r2)	0.0161503
LD(r2)	0.0127191
LD(r2)	0.241849
LD(r2)	0.933475
LD(r2)	0.000281082
LD(r2)	0.305112
LD(r2)	0.929805
LD(r2)	0.0207876
LD(r2)	0.122476
LD(r2)	0.0110267
LD(r2)	0.00441567
LD(r2)	0.986824
LD(r2)	0.812686
LD(r2)	0.240368
LD(r2)	0.401787
LD(r2)	0.980845
LD(r2)	0.859911
LD(r2)	0.296135
LD(r2)	0.0567278
LD(r2)	0.994745
LD(r2)	0.0841499
LD(r2)	0.823221
LD(r2)	9.76055e-05
LD(r2)	0.994374
LD(r2)	0.290636
LD(r2)	0.965481
LD(r2)	0.0984497
LD(r2)	0.573634
LD(r2)	0.0301484
LD(r2)	0.907681
LD(r2)	0.985888
LD(r2)	0.00272891
LD(r2)	0.00987271
LD(r2)	0.855181
LD(r2)	0.0874438
LD(r2)	0.825138
LD(r2)	0.455776
LD(r2)	0.757246
LD(r2)	0.959679
LD(r2)	0.959602
LD(r2)	0.0763511
LD(r2)	0.506246
LD(r2)	0.0158732
LD(r2)	0.0750639
LD(r2)	0.911916
LD(r2)	0.977627
LD(r2)	0.940107
LD(r2)	0.000283461
LD(r2)	3.59477e-05
LD(r2)	1
LD(r2)	0.115461
LD(r2)	0.928028
LD(r2)	0.157108
LD(r2)	0.850375
LD(r2)	0.559411
LD(r2)	0.968581
LD(r2)	8.90539e-05
LD(r2)	0.990208
LD(r2)	0.0203413
LD(r2)	0.00959307
LD(r2)	0.0165269
LD(r2)	0.0929207
LD(r2)	0.968937
LD(r2)	0.980678
LD(r2)	0.140567
LD(r2)	0.010861
LD(r2)	0.595769
LD(r2)	0.010284
LD(r2)	0.0858103
LD(r2)	0.0737209
LD(r2)	0.093282
LD(r2)	0.981976
LD(r2)	0.306876
LD(r2)	0.0820886
LD(r2)	0.375932
LD(r2)	0.0127187
LD(r2)	0.981284
LD(r2)	0.984022
LD(r2)	0.0224769
LD(r2)	0.304542
LD(r2)	0.967841
LD(r2)	0.0989901
LD(r2)	0.00519365
LD(r2)	0.00639496
LD(r2)	0.992721
LD(r2)	0.511617
LD(r2)	0.970627
LD(r2)	0.117204
LD(r2)	0.98133
LD(r2)	0.940078
LD(r2)	1
LD(r2)	0.0314119
LD(r2)	0.756034
LD(r2)	0.938951
LD(r2)	0.107391
LD(r2)	0.960559
LD(r2)	0.553197
LD(r2)	0.996817
LD(r2)	0.00481024
LD(r2)	0.0492507
LD(r2)	0.98949
LD(r2)	0.0573076
LD(r2)	0.0965538
LD(r2)	0.127732
LD(r2)	2.39286e-05
LD(r2)	0.996333
LD(r2)	0.0189387
LD(r2)	0.9667
LD(r2)	0.0121346
LD(r2)	0.584895
LD(r2)	0.0189313
LD(r2)	0.895535
LD(r2)	0.29773
LD(r2)	0.526825
LD(r2)	0.145169
LD(r2)	0.993726
LD(r2)	1
LD(r2)	0.452684
LD(r2)	0.0731237
LD(r2)	0.895247
LD(r2)	0.043185
LD(r2)	0.969018
LD(r2)	0.997246
LD(r2)	0.958891
LD(r2)	0.159116
LD(r2)	0.15616
LD(r2)	0.0867096
LD(r2)	0.211327
LD(r2)	0.140597
LD(r2)	0.000193419
LD(r2)	0.986792
LD(r2)	0.956597
LD(r2)	0.456004
LD(r2)	0.0582957
LD(r2)	0.00342378
LD(r2)	0.357548
LD(r2)	0.165441
LD(r2)	0.975697
LD(r2)	0.87062
LD(r2)	0.915583
LD(r2)	0.417045
LD(r2)	0.9975
LD(r2)	0.211432
LD(r2)	0.997464
LD(r2)	0.710607
LD(r2)	0.946583
LD(r2)	0.108476
LD(r2)	0.957652
LD(r2)	0.992968
LD(r2)	0.997647
LD(r2)	0.326432
LD(r2)	1
LD(r2)	0.0692432
LD(r2)	0.997735
LD(r2)	0.99502
LD(r2)	0.00579977
LD(r2)	0.971409
LD(r2)	0.00892339
LD(r2)	0.00118221
LD(r2)	0.354287
LD(r2)	0.0140245
LD(r2)	0.995108
LD(r2)	0.0285333
LD(r2)	0.00143405
LD(r2)	0.3458
LD(r2)	0.00337515
LD(r2)	0.0283542
LD(r2)	0.000440395
LD(r2)	0.990523
LD(r2)	0.0107846
LD(r2)	0.992562
LD(r2)	0.113132
LD(r2)	0.00027291
LD(r2)	0.0113025
LD(r2)	0.021973
LD(r2)	0.0112695
LD(r2)	0.334837
LD(r2)	0.975802
LD(r2)	0.686558
LD(r2)	0.931588
LD(r2)	0.540203
LD(r2)	0.976537
LD(r2)	0.856858
LD(r2)	1
LD(r2)	0.00480984
LD(r2)	0.324996
LD(r2)	0.50511
LD(r2)	0.790999
LD(r2)	0.906683
LD(r2)	0.992263
LD(r2)	0.0157407
LD(r2)	0.691046
LD(r2)	0.0254399
LD(r2)	0.98829
LD(r2)	0.985948
LD(r2)	0.990509
LD(r2)	0.996755
LD(r2)	0.00102841
LD(r2)	0.0965301
LD(r2)	0.976879
LD(r2)	0.87205
LD(r2)	0.0132992
LD(r2)	0.320656
LD(r2)	0.036523
LD(r2)	0.761471
LD(r2)	0.321429
LD(r2)	0.14191
LD(r2)	0.9952
LD(r2)	0.977848
LD(r2)	0.000740324
LD(r2)	0.840777
LD(r2)	0.251151
LD(r2)	0.99246
LD(r2)	0.946832
LD(r2)	0.0199177
LD(r2)	0.983334
LD(r2)	0.315274
LD(r2)	0.876549
LD(r2)	0.182176
LD(r2)	0.00216953
LD(r2)	0.00121131
LD(r2)	0.971888
LD(r2)	0.219404
LD(r2)	0.00108824
LD(r2)	0.874769
LD(r2)	0.429541
LD(r2)	0.67436
LD(r2)	1
LD(r2)	0.990222
LD(r2)	0.775379
LD(r2)	0.197231
LD(r2)	0.24916
LD(r2)	0.0335747
LD(r2)	0.0412642
LD(r2)	0.55288
LD(r2)	0.960296
LD(r2)	0.986111
LD(r2)	0.0904969
LD(r2)	0.938911
LD(r2)	0.0600294
LD(r2)	0.0482101
LD(r2)	0.285921
LD(r2)	0.115842
LD(r2)	0.983558
LD(r2)	0.730389
LD(r2)	0.192877
LD(r2)	0.00269903
LD(r2)	0.0224272
LD(r2)	0.263784
LD(r2)	0.532894
LD(r2)	0.960218
LD(r2)	0.028339
LD(r2)	0.980878
LD(r2)	0.00177908
LD(r2)	0.00181359
LD(r2)	0.9836
LD(r2)	0.00479909
LD(r2)	0.0338895
LD(r2)	0.146412
LD(r2)	0.00294511
LD(r2)	0.0195354
LD(r2)	0.983546
LD(r2)	0.796522
LD(r2)	0.536559
LD(r2)	0.790024
LD(r2)	0.851536
LD(r2)	0.997532
LD(r2)	0.0022525
LD(r2)	0.0091979
LD(r2)	0.0542885
LD(r2)	0.982249
LD(r2)	0.221239
LD(r2)	0.070756
LD(r2)	0.994472
LD(r2)	0.00839342
LD(r2)	0.0913375
LD(r2)	0.331735
LD(r2)	0.86149
LD(r2)	0.293354
LD(r2)	0.968728
LD(r2)	0.061795
LD(r2)	0.185743
LD(r2)	0.00160557
LD(r2)	0.40412
LD(r2)	0.809989
LD(r2)	0.00770147
LD(r2)	0.467256
LD(r2)	0.45523
LD(r2)	0.251378
LD(r2)	0.00191586
LD(r2)	0.00812843
LD(r2)	0.843156
LD(r2)	0.721873
LD(r2)	0.864528
LD(r2)	0.994472
LD(r2)	0.125514
LD(r2)	0.00142843
LD(r2)	0.0186697
LD(r2)	0.0317588
LD(r2)	0.721455
LD(r2)	0.827521
LD(r2)	0.745541
LD(r2)	0.0485506
LD(r2)	0.963124
LD(r2)	0.955018
LD(r2)	0.111281
LD(r2)	0.989599
LD(r2)	0.0751155
LD(r2)	0.0447035
LD(r2)	7.41337e-06
LD(r2)	0.817046
LD(r2)	0.740916
LD(r2)	0.0057989
LD(r2)	0.815913
LD(r2)	0.954787
LD(r2)	0.0270086
LD(r2)	0.373674
LD(r2)	0.0268875
LD(r2)	0.989812
LD(r2)	0.600868
LD(r2)	0.968341
LD(r2)	0.800638
LD(r2)	0.992933
LD(r2)	0.995284
LD(r2)	0.975291
LD(r2)	0.9916
LD(r2)	0.905187
LD(r2)	0.109915
LD(r2)	0.764708
LD(r2)	0.987607
LD(r2)	0.960761
LD(r2)	0.954654
LD(r2)	0.955936
LD(r2)	0.27706
LD(r2)	0.0353699
LD(r2)	0.987851
LD(r2)	0.824914
LD(r2)	0.0924458
LD(r2)	0.354293
LD(r2)	0.981284
LD(r2)	0.881471
LD(r2)	0.736724
LD(r2)	0.00691891
LD(r2)	1
LD(r2)	0.405594
LD(r2)	0.986726
LD(r2)	1
LD(r2)	0.990871
LD(r2)	0.261656
LD(r2)	0.991191
LD(r2)	0.947661
LD(r2)	0.591604
LD(r2)	0.0235086
LD(r2)	0.989607
LD(r2)	1
LD(r2)	0.0414562
LD(r2)	0.781369
LD(r2)	0.580577
LD(r2)	0.984421
LD(r2)	0.937047
LD(r2)	0.996373
LD(r2)	0.996333
LD(r2)	0.972746
LD(r2)	0.367089
LD(r2)	0.918061
LD(r2)	0.844787
LD(r2)	0.404437
LD(r2)	0.962283
LD(r2)	0.00320307
LD(r2)	0.903209
LD(r2)	0.967317
LD(r2)	0.0660629
LD(r2)	0.993812
LD(r2)	0.00759242
LD(r2)	0.986287
LD(r2)	0.433944
LD(r2)	0.782455
LD(r2)	0.520089
LD(r2)	0.102691
LD(r2)	0.93912
LD(r2)	0.0485903
LD(r2)	0.818866
LD(r2)	0.371119
LD(r2)	0.98048
LD(r2)	0.201451
LD(r2)	0.988947
LD(r2)	0.973571
LD(r2)	0.00166192
LD(r2)	0.309135
LD(r2)	0.00193242
LD(r2)	0.928486
LD(r2)	0.598452
LD(r2)	4.60639e-05
LD(r2)	0.00557534
LD(r2)	0.997
LD(r2)	0.864283
LD(r2)	0.982672
LD(r2)	0.979854
LD(r2)	0.103859
LD(r2)	0.443364
LD(r2)	0.473303
LD(r2)	0.489314
LD(r2)	0.358781
LD(r2)	0.546222
LD(r2)	0.784498
LD(r2)	0.95813
LD(r2)	0.946924
LD(r2)	0.997334
LD(r2)	0.0616936
LD(r2)	0.859483
LD(r2)	0.0908299
LD(r2)	0.994647
LD(r2)	0.997615
LD(r2)	0.985886
LD(r2)	0.00830424
LD(r2)	0.991918
LD(r2)	0.0894506
LD(r2)	0.0680568
LD(r2)	0.944893
LD(r2)	0.0397787
LD(r2)	0.0119096
LD(r2)	0.0246569
LD(r2)	1
LD(r2)	0.0259667
LD(r2)	0.122516
LD(r2)	0.969368
LD(r2)	0.94037
LD(r2)	0.663689
LD(r2)	0.0590733
LD(r2)	0.878029
LD(r2)	0.43882
LD(r2)	0.0203916
LD(r2)	0.663632
LD(r2)	0.288851
LD(r2)	0.0410014
LD(r2)	0.199752
LD(r2)	0.168406
LD(r2)	0.696642
LD(r2)	0.00219786
LD(r2)	0.010717
LD(r2)	0.33426
LD(r2)	0.041714
LD(r2)	0.0195245
LD(r2)	0.0287136
LD(r2)	0.00786753
LD(r2)	0.00412493
LD(r2)	0.145272
LD(r2)	0.0383443
LD(r2)	0.342576
LD(r2)	1
LD(r2)	0.00994946
LD(r2)	0.00241237
LD(r2)	0.355019
LD(r2)	0.743996
LD(r2)	0.91298
LD(r2)	0.0916733
LD(r2)	0.0121253
LD(r2)	0.960496
LD(r2)	0.0164463
LD(r2)	0.0799176
LD(r2)	0.670009
LD(r2)	0.0953815
LD(r2)	0.0935828
LD(r2)	0.197307
LD(r2)	0.621742
LD(r2)	0.136765
LD(r2)	8.18176e-05
LD(r2)	0.33098
LD(r2)	0.037259
LD(r2)	0.000434097
LD(r2)	0.00663282
LD(r2)	0.0423903
LD(r2)	0.186379
LD(r2)	4.68848e-05
LD(r2)	0.000974183
LD(r2)	0.00190551
LD(r2)	0.990662
LD(r2)	0.971912
LD(r2)	0.0166475
LD(r2)	0.00492904
LD(r2)	0.0694797
LD(r2)	0.00191793
LD(r2)	0.123824
LD(r2)	0.543918
LD(r2)	0.00587401
LD(r2)	0.00190227
LD(r2)	0.5432
LD(r2)	0.485724
LD(r2)	0.78606
LD(r2)	7.53237e-05
LD(r2)	0.990331
LD(r2)	0.851737
LD(r2)	0.98201
LD(r2)	0.193315
LD(r2)	0.0173257
LD(r2)	0.995238
LD(r2)	0.791959
LD(r2)	0.0430944
LD(r2)	0.695805
LD(r2)	0.811152
LD(r2)	0.876736
LD(r2)	0.997336
LD(r2)	0.0633942
LD(r2)	0.664957
LD(r2)	1
LD(r2)	0.994617
LD(r2)	0.657852
LD(r2)	0.984143
LD(r2)	0.0175147
LD(r2)	0.0175942
LD(r2)	0.0130147
LD(r2)	0.23831
LD(r2)	0.965277
LD(r2)	1
LD(r2)	0.804744
LD(r2)	0.105031
LD(r2)	0.987927
LD(r2)	0.0530003
LD(r2)	0.590954
LD(r2)	0.981405
LD(r2)	0.982729
LD(r2)	0.0200341
LD(r2)	0.877439
LD(r2)	0.125529
LD(r2)	0.631659
LD(r2)	0.990726
LD(r2)	0.0989901
LD(r2)	0.549374
LD(r2)	1
[truncated: 12,440 more rows]
