# Supplementary material for: Genetic control of RNA splicing and its distinct role in complex trait variation
Source: Nat Genet. 2022 Aug 18;54(9):1355–63. doi: 10.1038/s41588-022-01154-4 (PMC9470536; doi:10.1038/s41588-022-01154-4)
Supplement: Source Data Extended Data Fig. 8 — Statistical source data. [file 41588_2022_1154_MOESM13_ESM.xlsx]

## Sheet: ROADMAP
method	cate	fold	se_fold	overlap
LeafCutter	TxFlnk	3.53292	0.459745	17
LeafCutter	TssA	3.34239	0.0787655	646
LeafCutter	EnhG	2.57001	0.163469	136
LeafCutter	TssAFlnk	2.49467	0.129694	194
LeafCutter	TssBiv	2.49447	0.256135	40
LeafCutter	Tx	1.87635	0.0523909	914
LeafCutter	BivFlnk	1.75165	0.453833	10
LeafCutter	EnhBiv	1.43844	0.337972	14
LeafCutter	Enh	1.4152	0.0654854	392
LeafCutter	TxWk	1.33635	0.0190384	2795
LeafCutter	ZNF/Rpts	1.24628	0.226861	30
LeafCutter	Het	0.669445	0.1294	66
LeafCutter	Quies	0.666808	0.0113055	2922
LeafCutter	ReprPC	0.64265	0.14202	42
LeafCutter	ReprPCWk	0.470569	0.0396399	384
THISTLE	TxFlnk	4.81159	0.470048	27
THISTLE	TssA	3.88683	0.0638431	798
THISTLE	EnhG	2.67021	0.131125	154
THISTLE	TssAFlnk	2.52831	0.0970982	218
THISTLE	TssBiv	1.80237	0.235208	31
THISTLE	Tx	2.20616	0.0345025	1146
THISTLE	BivFlnk	2.24002	0.402399	15
THISTLE	EnhBiv	0.874122	0.266915	9
THISTLE	Enh	1.35365	0.0547808	399
THISTLE	TxWk	1.43638	0.0195547	3147
THISTLE	ZNF/Rpts	0.965701	0.201327	25
THISTLE	Het	0.464358	0.0911876	55
THISTLE	Quies	0.589993	0.0102665	2775
THISTLE	ReprPC	0.496841	0.114298	35
THISTLE	ReprPCWk	0.416933	0.0341218	373

## Sheet: Histone
method	cate	fold	se_fold	overlap	mark
LeafCutter	ENCFF932SLP	3.42257	0.0672195	651	H3K4me3
LeafCutter	ENCFF712ODL	3.16865	0.0687421	666	H3K9ac
LeafCutter	ENCFF264FET	2.59704	0.0539424	718	H3K36me3
LeafCutter	ENCFF010KKD	2.57915	0.0589305	720	H3K27ac
LeafCutter	ENCFF087XDQ	1.91735	0.0722848	378	H3K4me1
LeafCutter	ENCFF584TXQ	0.883863	0.130118	56	H3K27me3
LeafCutter	ENCFF366GTO	0.813879	0.204705	22	H3K9me3
THISTLE	ENCFF932SLP	3.7314	0.05947	950	H3K4me3
THISTLE	ENCFF712ODL	3.21835	0.0614839	922	H3K9ac
THISTLE	ENCFF264FET	2.40521	0.0461638	888	H3K36me3
THISTLE	ENCFF010KKD	2.86326	0.0514902	1064	H3K27ac
THISTLE	ENCFF087XDQ	1.73643	0.0583436	458	H3K4me1
THISTLE	ENCFF584TXQ	0.788938	0.07812	69	H3K27me3
THISTLE	ENCFF366GTO	0.657147	0.138161	27	H3K9me3

## Sheet: SNPEff
method	cate	fold	sd	overlap
LeafCutter	splice_acceptor	19.2757	1.07096	24
LeafCutter	splice_donor	16.3869	0.919866	27
LeafCutter	splice_region	10.686	0.190869	279
LeafCutter	synonymous	7.37381	0.119272	811
LeafCutter	5_prime_UTR	4.87783	0.160332	268
LeafCutter	missense	3.31872	0.305756	44
LeafCutter	non_coding_exon	2.18136	0.191641	74
LeafCutter	3_prime_UTR	1.97084	0.0940684	333
LeafCutter	upstream_gene	1.09868	0.0227963	2454
LeafCutter	downstream_gene	0.967233	0.0300072	1321
LeafCutter	intron	0.906723	0.0178796	2594
LeafCutter	intergenic_region	0.303942	0.0227561	612
THISTLE	splice_acceptor	19.3309	0.920232	26
THISTLE	splice_donor	17.807	0.616164	29
THISTLE	splice_region	6.52721	0.187247	190
THISTLE	synonymous	3.70232	0.097584	461
THISTLE	5_prime_UTR	5.2748	0.128856	310
THISTLE	missense	2.92675	0.279907	50
THISTLE	non_coding_exon	1.27841	0.169256	45
THISTLE	3_prime_UTR	3.51265	0.078145	653
THISTLE	upstream_gene	1.24741	0.0150298	3011
THISTLE	downstream_gene	1.12768	0.0232384	1672
THISTLE	intron	0.767547	0.0155876	2298
THISTLE	intergenic_region	0.302517	0.0199854	625

## Sheet: RBPs Binding Sites
method	cate	fold	se_fold
LeafCutter	ENCFF522BBU	9.83788	1.57252
LeafCutter	ENCFF293CYV	9.76303	0.662625
LeafCutter	ENCFF092SIF	9.73029	0.800022
LeafCutter	ENCFF167CYW	9.58799	0.625547
LeafCutter	ENCFF103HVH	9.17644	0.616567
LeafCutter	ENCFF669QSB	9.11262	1.27715
LeafCutter	ENCFF538JIE	9.00557	1.10599
LeafCutter	ENCFF624DZN	8.89467	0.384866
LeafCutter	ENCFF790FPO	8.59252	0.409158
LeafCutter	ENCFF306SQC	8.44314	0.744273
LeafCutter	ENCFF406VBM	8.38561	0.389745
LeafCutter	ENCFF759OGT	8.10465	0.882561
LeafCutter	ENCFF153RAR	7.87012	0.975493
LeafCutter	ENCFF463FXX	7.63531	0.451286
LeafCutter	ENCFF016VPA	7.52268	0.560633
LeafCutter	ENCFF411XIQ	7.4612	1.99218
LeafCutter	ENCFF129MRQ	7.31133	1.71969
LeafCutter	ENCFF239NBV	7.20647	0.804793
LeafCutter	ENCFF180PES	7.09533	0.453224
LeafCutter	ENCFF798IHQ	7.03704	0.509014
LeafCutter	ENCFF626BOU	6.853	0.738911
LeafCutter	ENCFF884YGW	6.75596	1.41634
LeafCutter	ENCFF552FSY	6.44877	0.318629
LeafCutter	ENCFF808HAX	6.34789	0.967929
LeafCutter	ENCFF400IPB	6.28375	0.809057
LeafCutter	ENCFF316QQL	6.26235	1.10153
LeafCutter	ENCFF012GRH	6.19521	0.855326
LeafCutter	ENCFF533RZJ	6.18803	0.476578
LeafCutter	ENCFF037HOV	6.09299	0.650181
LeafCutter	ENCFF777WFM	5.95263	0.549372
LeafCutter	ENCFF435SBL	5.65963	1.32517
LeafCutter	ENCFF799XKD	5.57649	1.74734
LeafCutter	ENCFF205TRW	5.51267	0.674844
LeafCutter	ENCFF220ERG	4.8803	0.409335
LeafCutter	ENCFF587JIF	4.87725	0.799637
LeafCutter	ENCFF317PCG	4.8591	0.606782
LeafCutter	ENCFF616DRD	4.82675	0.8892
LeafCutter	ENCFF554UWY	4.74975	0.401184
LeafCutter	ENCFF228FGP	4.72799	0.579296
LeafCutter	ENCFF465QMA	4.70922	0.797257
LeafCutter	ENCFF333GSE	4.68312	0.860178
LeafCutter	ENCFF251ECY	4.64761	1.22891
LeafCutter	ENCFF329PEQ	4.58364	1.34613
LeafCutter	ENCFF378YBS	4.57086	1.24448
LeafCutter	ENCFF207WMH	4.4906	0.686983
LeafCutter	ENCFF670MPL	4.24734	1.22039
LeafCutter	ENCFF586WCC	4.22667	0.904782
LeafCutter	ENCFF430GFT	4.20106	0.913331
LeafCutter	ENCFF041WQX	4.15279	1.39027
LeafCutter	ENCFF564JRL	4.12664	0.709795
LeafCutter	ENCFF117KLF	4.03122	0.641568
LeafCutter	ENCFF977KIJ	4.01832	1.02607
LeafCutter	ENCFF946ENX	4.00713	1.11828
LeafCutter	ENCFF337XEL	3.92815	0.605209
LeafCutter	ENCFF377TSD	3.89228	1.2529
LeafCutter	ENCFF344PIE	3.88234	0.559208
LeafCutter	ENCFF228PAK	3.8107	0.737826
LeafCutter	ENCFF654XEU	3.68113	0.695029
LeafCutter	ENCFF745LHE	3.65801	0.587857
LeafCutter	ENCFF327OME	3.63989	0.269792
LeafCutter	ENCFF138HJK	3.61148	1.23176
LeafCutter	ENCFF813UWE	3.45131	0.419092
LeafCutter	ENCFF860RNX	3.39142	0.676127
LeafCutter	ENCFF543MDB	3.19876	0.655657
LeafCutter	ENCFF174JYZ	3.00128	1.30313
LeafCutter	ENCFF631PRH	2.83896	1.25002
LeafCutter	ENCFF703NTG	2.74118	0.647641
LeafCutter	ENCFF858JIO	2.67806	0.447425
LeafCutter	ENCFF202HXA	2.53143	0.682898
LeafCutter	ENCFF299YME	2.48246	0.397436
LeafCutter	ENCFF021GVX	2.34965	1.05026
LeafCutter	ENCFF780LWA	2.32624	0.633385
LeafCutter	ENCFF762LTO	2.29459	0.649851
LeafCutter	ENCFF104SVF	2.19249	0.793972
LeafCutter	ENCFF190SDC	2.15257	0.876634
LeafCutter	ENCFF045FDJ	2.14666	0.989842
LeafCutter	ENCFF121SZH	2.14283	0.439605
LeafCutter	ENCFF197CXZ	2.1409	0.93443
LeafCutter	ENCFF508JRE	2.13479	0.52851
LeafCutter	ENCFF861DAK	2.12798	0.475134
LeafCutter	ENCFF639WJL	2.03654	0.396319
LeafCutter	ENCFF028DNT	16.9671	1.97447
LeafCutter	ENCFF601TGO	14.3359	0.595933
LeafCutter	ENCFF066CRM	12.6058	0.554228
LeafCutter	ENCFF316ZTK	12.2705	2.57205
LeafCutter	ENCFF282DBV	12.2338	1.04778
LeafCutter	ENCFF525LEL	12.0494	0.472758
LeafCutter	ENCFF769QQG	11.3588	1.48313
LeafCutter	ENCFF914IQD	11.3304	0.557777
LeafCutter	ENCFF430VKJ	10.8033	0.754594
LeafCutter	ENCFF618LHX	10.364	1.1037
LeafCutter	ENCFF747VNU	10.2413	1.45852
LeafCutter	ENCFF636QVD	1.99707	0.751534
LeafCutter	ENCFF629EPY	1.89888	0.973289
LeafCutter	ENCFF420KON	1.84908	1.0381
LeafCutter	ENCFF216WAA	1.81757	0.519561
LeafCutter	ENCFF240AIR	1.74256	0.289961
LeafCutter	ENCFF032ESQ	1.71617	0.74224
LeafCutter	ENCFF892XDU	1.70827	0.543519
LeafCutter	ENCFF004VCQ	1.69786	0.587824
LeafCutter	ENCFF708YRH	1.64351	0.431181
LeafCutter	ENCFF938HFA	1.64146	0.510982
LeafCutter	ENCFF220URC	1.63025	0.725337
LeafCutter	ENCFF662CVN	1.60784	0.727629
LeafCutter	ENCFF717ZFI	1.47906	0.427293
LeafCutter	ENCFF176BGN	1.45375	0.355956
LeafCutter	ENCFF634TPL	1.43928	0.358181
LeafCutter	ENCFF614IEN	1.39051	0.677573
LeafCutter	ENCFF560JGB	1.32625	0.393671
LeafCutter	ENCFF201QGX	1.3058	0.687058
LeafCutter	ENCFF068FVA	1.27747	0.718609
LeafCutter	ENCFF183VLS	1.24334	0.607368
LeafCutter	ENCFF965TAV	1.21053	0.806646
LeafCutter	ENCFF419ZVO	1.192	0.755094
LeafCutter	ENCFF393WWU	1.11613	0.477542
LeafCutter	ENCFF131SXQ	1.01418	0.532508
LeafCutter	ENCFF277PGA	0.851025	0.526655
THISTLE	ENCFF522BBU	12.4882	1.38441
THISTLE	ENCFF293CYV	7.26528	0.466307
THISTLE	ENCFF092SIF	5.7186	0.718814
THISTLE	ENCFF167CYW	4.45014	0.59373
THISTLE	ENCFF103HVH	10.8323	0.492311
THISTLE	ENCFF669QSB	2.96266	1.02281
THISTLE	ENCFF538JIE	3.06715	0.849108
THISTLE	ENCFF624DZN	8.31321	0.355245
THISTLE	ENCFF790FPO	6.25668	0.393499
THISTLE	ENCFF306SQC	9.18768	0.78719
THISTLE	ENCFF406VBM	7.04669	0.388754
THISTLE	ENCFF759OGT	5.05702	0.902789
THISTLE	ENCFF153RAR	5.36759	0.845123
THISTLE	ENCFF463FXX	4.95534	0.446862
THISTLE	ENCFF016VPA	5.77271	0.443816
THISTLE	ENCFF411XIQ	6.49216	1.59828
THISTLE	ENCFF129MRQ	8.15895	1.49339
THISTLE	ENCFF239NBV	7.14933	0.932837
THISTLE	ENCFF180PES	6.90235	0.395682
THISTLE	ENCFF798IHQ	6.14807	0.441772
THISTLE	ENCFF626BOU	4.12665	0.683179
THISTLE	ENCFF884YGW	7.9722	1.43296
THISTLE	ENCFF552FSY	6.98608	0.254602
THISTLE	ENCFF808HAX	6.24381	0.855035
THISTLE	ENCFF400IPB	10.1986	0.753924
THISTLE	ENCFF316QQL	5.0153	0.89748
THISTLE	ENCFF012GRH	5.09943	0.849992
THISTLE	ENCFF533RZJ	7.02719	0.438738
THISTLE	ENCFF037HOV	7.84517	0.616476
THISTLE	ENCFF777WFM	6.68342	0.495668
THISTLE	ENCFF435SBL	7.64906	1.87583
THISTLE	ENCFF799XKD	0	NA
THISTLE	ENCFF205TRW	7.72595	0.686613
THISTLE	ENCFF220ERG	4.94089	0.317918
THISTLE	ENCFF587JIF	3.35749	0.54871
THISTLE	ENCFF317PCG	7.41039	0.598589
THISTLE	ENCFF616DRD	7.0823	0.789617
THISTLE	ENCFF554UWY	5.39829	0.365396
THISTLE	ENCFF228FGP	3.59298	0.523266
THISTLE	ENCFF465QMA	2.96466	0.700527
THISTLE	ENCFF333GSE	4.07146	0.726276
THISTLE	ENCFF251ECY	0	NA
THISTLE	ENCFF329PEQ	3.45332	1.38329
THISTLE	ENCFF378YBS	4.07653	1.19352
THISTLE	ENCFF207WMH	4.80343	0.594392
THISTLE	ENCFF670MPL	6.24411	1.01258
THISTLE	ENCFF586WCC	3.59124	0.860016
THISTLE	ENCFF430GFT	4.37969	0.852968
THISTLE	ENCFF041WQX	4.49528	1.27432
THISTLE	ENCFF564JRL	5.60918	0.652686
THISTLE	ENCFF117KLF	4.12045	0.577608
THISTLE	ENCFF977KIJ	2.57096	0.988694
THISTLE	ENCFF946ENX	1.27375	0.933721
THISTLE	ENCFF337XEL	9.74027	0.54667
THISTLE	ENCFF377TSD	3.18704	0.973392
THISTLE	ENCFF344PIE	3.38343	0.44817
THISTLE	ENCFF228PAK	6.04607	0.626106
THISTLE	ENCFF654XEU	1.61885	0.571154
THISTLE	ENCFF745LHE	3.65538	0.607911
THISTLE	ENCFF327OME	5.34803	0.267556
THISTLE	ENCFF138HJK	1.81878	1.28959
THISTLE	ENCFF813UWE	5.47308	0.423414
THISTLE	ENCFF860RNX	0.79364	0.63029
THISTLE	ENCFF543MDB	6.02285	0.669055
THISTLE	ENCFF174JYZ	9.50672	1.22036
THISTLE	ENCFF631PRH	7.4363	1.13745
THISTLE	ENCFF703NTG	2.10996	0.623786
THISTLE	ENCFF858JIO	1.63365	0.488777
THISTLE	ENCFF202HXA	2.75633	0.542139
THISTLE	ENCFF299YME	3.17869	0.386135
THISTLE	ENCFF021GVX	0.599922	0.727411
THISTLE	ENCFF780LWA	2.78984	0.498167
THISTLE	ENCFF762LTO	5.13588	0.561624
THISTLE	ENCFF104SVF	3.36213	0.804869
THISTLE	ENCFF190SDC	1.91217	0.840265
THISTLE	ENCFF045FDJ	5.09922	1.04822
THISTLE	ENCFF121SZH	3.80072	0.496212
THISTLE	ENCFF197CXZ	2.08128	1.11673
THISTLE	ENCFF508JRE	4.44482	0.475164
THISTLE	ENCFF861DAK	1.95704	0.484977
THISTLE	ENCFF639WJL	3.42584	0.433012
THISTLE	ENCFF028DNT	5.99495	1.77722
THISTLE	ENCFF601TGO	11.9688	0.555559
THISTLE	ENCFF066CRM	5.38944	0.444357
THISTLE	ENCFF316ZTK	0	NA
THISTLE	ENCFF282DBV	8.89781	0.842624
THISTLE	ENCFF525LEL	5.29781	0.445194
THISTLE	ENCFF769QQG	3.3977	1.27137
THISTLE	ENCFF914IQD	8.61277	0.557341
THISTLE	ENCFF430VKJ	8.98351	0.738203
THISTLE	ENCFF618LHX	4.35321	0.800135
THISTLE	ENCFF747VNU	6.47518	1.17671
THISTLE	ENCFF636QVD	1.59353	0.676574
THISTLE	ENCFF629EPY	2.46718	0.879029
THISTLE	ENCFF420KON	2.59287	0.806215
THISTLE	ENCFF216WAA	1.78138	0.455408
THISTLE	ENCFF240AIR	2.09903	0.250362
THISTLE	ENCFF032ESQ	2.7471	0.528371
THISTLE	ENCFF892XDU	1.77585	0.510738
THISTLE	ENCFF004VCQ	4.1205	0.482161
THISTLE	ENCFF708YRH	2.66052	0.359164
THISTLE	ENCFF938HFA	2.11265	0.420807
THISTLE	ENCFF220URC	6.09865	0.607455
THISTLE	ENCFF662CVN	5.66563	0.604224
THISTLE	ENCFF717ZFI	1.74198	0.362138
THISTLE	ENCFF176BGN	2.60624	0.400388
THISTLE	ENCFF634TPL	3.0405	0.335099
THISTLE	ENCFF614IEN	0	NA
THISTLE	ENCFF560JGB	2.90597	0.381115
THISTLE	ENCFF201QGX	4.23469	0.557534
THISTLE	ENCFF068FVA	3.71816	0.692652
THISTLE	ENCFF183VLS	1.42635	0.554512
THISTLE	ENCFF965TAV	2.80179	0.799681
THISTLE	ENCFF419ZVO	1.22868	0.643387
THISTLE	ENCFF393WWU	1.00482	0.586765
THISTLE	ENCFF131SXQ	1.59974	0.428435
THISTLE	ENCFF277PGA	1.50929	0.414385
